# Supplementary material for: Identification of necroptosis & mitophagy-related key genes and their prognostic value in colorectal cancer
Source: Discov Oncol. 2025 Apr 4;16:461. doi: 10.1007/s12672-025-02221-y (PMC11971082; doi:10.1007/s12672-025-02221-y)
Supplement: Supplementary file 1 — Additional file 1. [file 12672_2025_2221_MOESM1_ESM.xlsx]

## Sheet: Sheet1
RIPK1
RIPK3
MLKL
ZBP1
CASP8
TNF
CYLD
ITPK1
IPMK
MAP3K7
TRPM7
CASP6
FADD
PELI1
PGLYRP1
SPATA2
SIRT3
TNIP1
HMGB1
TNFRSF1A
TP53
BIRC2
TNFAIP3
UCHL1
STING1
MEFV
AIM2
SERTAD1
TRAF2
NFKB1
CFLAR
CTSB
MAPK14
FAS
AIFM1
SFTPA1
TRADD
GSK3B
XIAP
MYC
TNIP3
ADAR
TLR4
GJB1
SIRT2
DNM1L
PTGES3
UVRAG
KLHDC10
MYD88
JUN
BRD4
RB1
AREL1
IKBKB
DAPK1
FKBP1A
CD274
BCL2
EZH2
NFE2L2
CHMP4B
CXCL5
AXL
MERTK
TYRO3
SIRT6
SLC39A7
NAT2
USP22
PANX1
NAT1
PDCD6IP
FLOT1
FLOT2
IL37
DIABLO
FASN
HNRNPA1
CDK9
SIRPA
TIMM50
SLC25A37
PPP1R3G
NFKBIA
AURKC
NGFR
FMR1
GNLY
PARP1
HTRA2
HSPA5
BIRC3
PRKAA2
PRKAA1
PITPNA
FASLG
PRKN
TXN
RALBP1
TP53I3
GSDMD
ANGPT2
METTL3
TRAF5
FNDC4
FNDC5
HSP90AA1
STUB1
TNFSF10
CDC37
ZFP91
RELA
TRPC6
SIRT5
MTX2
MTX1
PLK1
AURKA
TNFRSF10B
CASP10
MYH9
SQSTM1
TNFRSF10A
SOAT1
HGF
SRC
BCL2L1
KL
MIF
ANXA1
FPR1
CASP2
TNFRSF21
BMI1
UBE2H
BBC3
AVEN
ZNF7
TRIM72
PTEN
ESR2
GSK3A
C5
EGR1
SP1
ATG5
C9
CD74
C6
C7
NOX4
RCN1
MKRN1
TNFSF12
UHRF1
AIFM2
OTULIN
CD40LG
BID
OGT
IFNB1
ID1
TLR3
KIAA1191
STAT3
PAK1
CYP3A4
SGK1
IDO1
CDC7
CERK
SMN1
SMN2
TP63
IL1A
PADI4
CTSD
CLEC7A
TRIM28
RNF31
PGAM5
HPRT1
FAP
TRIM24
CHL1
TGFBR1
SNCA
CDKN2A
CDK1
ACVR1B
PYGM
RIGI
TARDBP
CCL2
HIF1A
XRCC1
DPEP1
CHMP1A
UBR2
GPX4
LAMP2
SHARPIN
MPRIP
MTOR
BRAF
TBK1
ACHE
AFP
CXCL1
NFAT5
VIL1
CBL
MAPK1
MAPK8
GSN
RARG
CTSH
CTSL
CTSS
TNFRSF25
DSTYK
BNIP3
BRAP
SYVN1
CHUK
IFNG
BDNF
BUB1B
HSPA8
IRAK1
MAPK3
EIF2AK3
IKBKG
NQO1
TAB2
BECN1
CALM1
FLNC
IKBKE
XBP1
CALM2
TICAM1
UBC
CALM3
HSPA4
SOX17
TAB1
RBCK1
AGFG1
EIF2A
H1-5
TAB3
TNIP2
MIB2
AHRR
DIRAS3
C20orf204
EGFR
FLT3
IDH1
IDH2
JAK1
HMOX1
BAX
EPAS1
G6PD
GJA1
MMP13
NPM1
RARA
VCP
VIM
ACTB
APC
CAD
CASP1
CASP3
CASP7
DRD2
HSP90AB1
KEAP1
KIF11
KRT18
PIKFYVE
PKM
PRDX1
PTPN6
TNFRSF1B
TSC2
YWHAE
ATP2A1
EEF2
HSPD1
LEF1
NLRP3
NOD2
RPL11
RPS19
TPM1
TUBB4A
YWHAG
AHR
BAP1
CUL3
DDX3X
HSPA9
MAPKAPK2
PARK7
PRPS1
RPL5
SLC16A1
TUBA4A
CASP4
CASP9
CLTC
EIF4EBP1
HSPA1A
IL4
KRT1
KRT14
KRT8
LRP1
PINK1
RIPK2
SLC25A13
TNNT2
TPM2
TPM3
TRAF3
TRAF6
AFG3L2
ARHGEF2
ASIC1
ATF4
DDX5
EMD
HNRNPA2B1
HPSE
KRT5
LGALS3
LTBP1
MYH14
NFS1
NUP214
PFKL
PPP1CB
RANBP2
SLC25A1
TET2
TUFM
UBE2D3
UBE2L3
UGDH
ULK1
XRCC6
ACTC1
AHSG
CADM1
CCT5
COPB2
ELP1
FUS
IRF3
KRT6A
MAP1B
MYO5A
MYO6
NCL
PABPN1
PRSS1
PSMA3
RAD23B
RPL35
RPS10
S100A4
TUBA1B
TUBB4B
XRCC5
AGO2
CALU
COPA
CUL4A
EEF1A1
FLII
GBE1
HNRNPU
KLF6
KRT10
KRT16
KRT19
LGALS1
LITAF
NDUFA4
NRIP1
NSUN2
OPTN
PKP2
PLEC
PPM1B
RBMX
RPL13
RPL15
RPL26
RPL27
RPS17
RPS20
RPS24
RPS3
RPS6
S100A10
SKP2
SLC25A10
SLC25A5
SLC30A9
TANK
TNFRSF8
TUBB6
VDAC2
AP2B1
AP2S1
BANF1
BNIP3L
CNBP
MYO1C
PABPC1
PNKD
PRPF8
RPS26
RPS27
SFPQ
STK38
TCP1
XRN2
CAPZA1
CPSF3
DDX17
DYNLL1
EIF4B
HNRNPH1
IGF2BP3
IL24
IVNS1ABP
KRT2
KRT7
KRT9
NME8
PCBP1
PCM1
PDIA4
PDLIM7
PYCARD
RNGTT
RPL10A
RPL13A
RPL22
RPL3
RPL4
RPL7
RPL7A
RPS12
RPS13
RPS14
RPS23
RPS29
S100A6
SLC25A6
SNRPE
SRSF1
SRSF9
SVIL
TCOF1
TUBA1C
ATAD3A
BAG2
BCLAF1
CCNT1
CCT3
CCT6A
CCT8
DNAJA1
ELAVL1
FIP1L1
HNRNPF
HNRNPL
HNRNPM
HSPA1B
IGF2BP1
IQSEC1
KHDRBS1
MAP1LC3A
MVP
PAWR
PSMC4
RIOK1
RPL12
RPL23
RPL23A
RPL34
RPLP2
RPS16
SF1
SRSF3
SRSF6
SRSF7
SSBP1
TRA2B
WDR77
ADAMTSL4
ADRM1
ATP5F1C
ATXN2L
CAPN7
CEP170
CLINT1
DNAJA2
H1-2
HOOK1
LARP1
LRRFIP2
MPP1
MYL12A
MYL6
PDIA6
RBM14
RCC2
RFWD3
RPL28
RPL29
RPL6
RPL9
RPLP1
SRSF4
SYNCRIP
TMEM165
TNRC6B
TPM4
TRA2A
TRIP6
TXNIP
YBX1
CPSF6
HNRNPH3
KRT86
MYCBP
MYO1B
MYO1D
PLEKHA5
PREB
RPS4X
RPS8
SCYL2
ALYREF
AMBRA1
CARD6
CDC42BPG
COPS2
CPSF2
ESYT2
FAF2
GCC2
GOSR1
GSDME
MRPS12
MYL6B
PKP3
RAI14
RPL17
RPS18
SRRM2
THRAP3
TMOD3
TWF1
WRNIP1
ZC3HAV1
ZFP36
ZNF217
CALML5
CHCHD4
DCD
ERH
G3BP2
GLTP
GOLGA3
GTF3C3
HELQ
LACTB
MGA
NUDT21
OTUD4
POF1B
PRPF40A
RBM25
RPL38
RPS25
SEC16A
SERBP1
SNRPF
SRP14
SRSF10
TANC2
VBP1
YTHDC1
ZNF146
ZNF24
CRTAM
FAM83D
HEMGN
HRNR
HSPBAP1
LIMCH1
MLF2
PNN
RPS27L
TLE6
TRAFD1
ZKSCAN4
AKAP8L
AKNA
KCTD5
LRRC59
PGAM4
CEP44
CHTOP
OTUD1
PALMD
PPP1R12C
RPL39
UBAP2
UBL4A
UTP11
ZSCAN20
APOOL
CTAG2
H1-10
H2AC12
H2BC12
MAIP1
SP6
TMEM44
LZTS3
OBI1
TMEM263
ZAN
RHOXF2
ZNF391
RBM14-RBM4
