# Supplementary material for: Identification of necroptosis & mitophagy-related key genes and their prognostic value in colorectal cancer
Source: Discov Oncol. 2025 Apr 4;16:461. doi: 10.1007/s12672-025-02221-y (PMC11971082; doi:10.1007/s12672-025-02221-y)
Supplement: Supplementary file 2 — Additional file 2. [file 12672_2025_2221_MOESM2_ESM.xlsx]

## Sheet: Sheet1
MRGs
PRKN
PINK1
MAP1LC3B
VDAC1
FUNDC1
MFN2
SQSTM1
PHB2
ATG13
MAP1LC3A
AMBRA1
UBC
ULK1
TOMM20
USP30
CLEC16A
DNM1L
RIMOC1
UBA52
PGAM5
SLC25A4
MFN1
HUWE1
ATG7
OPTN
SLC25A5
RNF41
UBB
VPS13D
ATG4D
ATG4B
VPS13C
TOMM40
TAFAZZIN
ABCE1
TOMM7
USP15
BECN1
TOMM70
GABARAPL2
PHB1
CERS1
TIGAR
ATG5
RPS27A
BNIP3L
RHOT1
ARFIP2
LRBA
FBXO7
TOMM22
RAB7A
BNIP3
SPATA33
FKBP8
CHUK
MAP1LC3B2
CSNK2A1
TP53
MUL1
VDAC2
CISD1
TBK1
ATG9A
GABARAP
CNOT4
CSNK2A2
ATG4A
PELO
CALCOCO2
MTX1
PTRH2
MON1A
OPA1
BCL2L13
PRKAA1
SNCA
LRRK2
HDAC6
MTARC2
ATG12
MAP2K1
VCP
SIRT1
TDRKH
WDR26
SAMM50
ATG14
WIPI1
IMMT
GBA1
MAP2K2
PI4KB
MDH1
ATAD3A
BCL2L1
FIS1
UBE2L3
MFF
ATG4C
MAP1LC3C
SPATA18
OGT
HTRA2
NBR1
STK4
MAPK14
SESN2
LRPPRC
FANCC
TBC1D5
STX10
SRC
CSNK2B
MTERF3
TOMM5
TOMM6
TUFM
MTX2
BAG5
PDK1
ATP1B1
HSPA8
PLSCR1
NLRP3
CHCHD3
HK2
TRAP1
CANX
PEX13
MARCHF5
VDAC3
BCL2
RETREG1
TBC1D15
MIEF1
CDC37
TSC2
PARL
PTEN
MAVS
GABARAPL1
MRPS2
NIPSNAP1
BCAS3
PHAF1
NIPSNAP2
MAPK1
TSPO
FOXO3
ANXA5
PI4K2A
STOM
KRT15
BLOC1S1
GDAP1
ALB
RNF31
HSPD1
MAPK8
HIF1A
UBXN6
OCIAD1
ATM
USP8
UQCRC2
EEF1A1
TOM1
RPL12
ZFYVE16
BET1
DSP
RPS3
SLC25A24
ATP6V1A
GPD2
FBXW7
RPL18
APP
LDHA
YWHAZ
VPS35
MTPAP
EMC1
TIMM23
GLS
ABCD3
CYP51A1
STT3B
RPS5
ESYT1
GDI2
PIP4K2C
SNX2
RMDN3
LONP1
RB1CC1
HSP90AA1
ALDH2
TUBB
WIPI2
LMAN1
ARIH2
MCL1
HSP90AB1
NR4A1
EIF2S1
ACIN1
NUP93
CRNKL1
HTT
ATG16L1
HSPA9
AKT1
TFEB
BAG6
PFKP
PLOD2
CHAF1B
FXR2
RFWD3
ACTRT1
NFE2L2
SIRT3
MST1
ATG2B
CLINT1
SRSF4
TGFB1
TFRC
TIMM44
PARP1
TFE3
UQCRC1
VAPA
TCHP
IDH2
HK1
CAV1
UBE2N
NDUFV1
NME4
CKAP4
USP36
UBXN1
RMC1
PRPF8
DHX38
SCRN1
VIM
RHOT2
MTOR
ALDH7A1
SUCLA2
RAD23B
SHC1
USP33
MRPL37
STX17
RNF121
AMFR
EPHA2
SLC12A6
ITCH
STEAP3
FADS2
SLC12A4
UBE2G2
ANO6
LPCAT3
ARL6IP5
MON2
PRKAA2
PRKCD
BIRC2
HSPA1A
HNRNPM
ATAD3B
MIF
EPS15
SAR1B
AKAP1
REEP5
SAR1A
SNX3
YKT6
CHMP2A
ATG2A
SPG21
SCAMP3
SEC22B
KHNYN
ARMCX3
EMC4
TBC1D17
CCZ1B
PKM
TUBB4B
HNRNPU
TUBB6
HNRNPH1
PPARGC1A
GAPDH
MYH9
SPTAN1
HSP90B1
FUS
RPL7
CCT3
ARIH1
SENP3
PIK3C3
SREBF2
NAXE
SH3GLB1
FLOT2
ACTB
CD55
YWHAE
FASN
RPL11
CFL1
MCM7
SPTBN1
RPL21
TRIM25
EPRS1
HNRNPD
PLEC
RPS15A
RPLP0
RPS2
TUBA1C
CCT4
RPL8
RPS3A
PDIA6
RPS18
HSPA1L
PRKDC
EIF2AK2
UBA1
EEF2
JUP
TUBB4A
CTPS1
GANAB
SDHA
EIF4A1
PCK2
TARDBP
TRAF6
DISC1
NDUFS1
NUP155
PFAS
RUVBL1
CALU
EIF4A3
PAICS
RAN
SEC23A
SLC3A2
C9orf72
CCT7
RPL4
RPS9
RAB1B
CSE1L
DAP3
EEF1G
MTCH2
RPL9
EIF3C
SF3A1
PHGDH
KEAP1
CPT1A
ENO1
HMGB1
TUBG1
ACSL4
APAF1
BCKDK
IGF2R
SHMT2
SMARCAD1
EIF4A2
RPL15
HS2ST1
TSG101
DDX39B
ABCB10
CORO1C
RPL28
TMX3
VPS16
KPNA5
ACTBL2
SPCS2
TEX10
MAP2K3
NKAP
FTMT
UCHL1
MAP3K7
PCNA
PTPN1
SCD
STIM1
GLUD1
POR
GPHN
GRN
NAMPT
PAK2
PGM1
XPO1
DGKE
LBR
OAT
ALDH18A1
FEN1
PRKCI
TALDO1
TMPO
UMPS
YWHAH
ALDH3A2
COASY
CTNND1
FBXW11
FDPS
IDH3A
ILK
PYCR1
SGPL1
UBE2D3
UGDH
WARS1
ATP6AP1
EIF3F
EWSR1
FIG4
GBF1
GDI1
IDH3B
SARS1
ACSF3
ADSS2
EIF2B1
KIF1A
SLC33A1
SRP54
TUBB2B
YME1L1
AARS2
ATP5F1B
ERLIN2
PIGK
SERPINB6
TAB1
VAC14
DARS2
EPB41L3
GFPT2
LAP3
PIGT
RRAGC
THOP1
UVRAG
AAAS
GMPPA
NCAPD2
PITRM1
PUM2
RCN1
RFC3
SYNE2
ACBD3
CAND1
CDK11A
CDKAL1
GORASP2
KDELR1
MRI1
PIGS
SNX1
VPS45
OSBPL9
PREB
SEC24A
SUN1
ACTR1A
DCTN4
DDX54
FAF2
ILF2
MRPS30
NIBAN2
OSBPL8
RPL18A
SF3A2
ZC3HAV1
CCDC47
CDK5RAP3
ESYT2
MIOS
SRPRA
ATP5IF1
DHX57
NEPRO
OSBPL11
TBC1D22A
UTP18
CWC22
SEH1L
TOR1AIP2
WDR41
SNX30
FASTKD5
PPP3CA
GSK3A
PGK1
PDHA1
GOT2
CKB
CORO1A
POLR3A
U2AF1
CNP
ACTL6A
NPEPPS
U2AF2
MT-ND6
NRF1
RCAN1
ZFYVE1
