# Supplementary material for: Identification of necroptosis & mitophagy-related key genes and their prognostic value in colorectal cancer
Source: Discov Oncol. 2025 Apr 4;16:461. doi: 10.1007/s12672-025-02221-y (PMC11971082; doi:10.1007/s12672-025-02221-y)
Supplement: Supplementary file 3 — Additional file 3. [file 12672_2025_2221_MOESM3_ESM.xlsx]

## Sheet: Sheet 1
Only NRGs	Only MRGs	NRGs AND MRGs
RIPK1	MAP1LC3B	MAP3K7
RIPK3	VDAC1	SIRT3
MLKL	FUNDC1	HMGB1
ZBP1	MFN2	TP53
CASP8	PHB2	BIRC2
TNF	ATG13	UCHL1
CYLD	TOMM20	MAPK14
ITPK1	USP30	DNM1L
IPMK	CLEC16A	UVRAG
TRPM7	RIMOC1	BCL2
CASP6	UBA52	NFE2L2
FADD	SLC25A4	FLOT2
PELI1	MFN1	FASN
PGLYRP1	HUWE1	PARP1
SPATA2	ATG7	HTRA2
TNIP1	RNF41	PRKAA2
TNFRSF1A	UBB	PRKAA1
TNFAIP3	VPS13D	PRKN
STING1	ATG4D	HSP90AA1
MEFV	ATG4B	CDC37
AIM2	VPS13C	MTX2
SERTAD1	TOMM40	MTX1
TRAF2	TAFAZZIN	MYH9
NFKB1	ABCE1	SQSTM1
CFLAR	TOMM7	SRC
CTSB	USP15	BCL2L1
FAS	TOMM70	MIF
AIFM1	GABARAPL2	PTEN
SFTPA1	PHB1	GSK3A
TRADD	CERS1	ATG5
GSK3B	TIGAR	RCN1
XIAP	RPS27A	OGT
MYC	RHOT1	RNF31
TNIP3	ARFIP2	PGAM5
ADAR	LRBA	SNCA
TLR4	FBXO7	TARDBP
GJB1	TOMM22	HIF1A
SIRT2	RAB7A	MTOR
PTGES3	SPATA33	TBK1
KLHDC10	FKBP8	MAPK1
MYD88	MAP1LC3B2	MAPK8
JUN	CSNK2A1	BNIP3
BRD4	MUL1	CHUK
RB1	CISD1	HSPA8
AREL1	ATG9A	BECN1
IKBKB	GABARAP	UBC
DAPK1	CNOT4	TAB1
FKBP1A	CSNK2A2	IDH2
CD274	ATG4A	VCP
EZH2	PELO	VIM
CHMP4B	CALCOCO2	ACTB
CXCL5	PTRH2	HSP90AB1
AXL	MON1A	KEAP1
MERTK	OPA1	PKM
TYRO3	BCL2L13	TSC2
SIRT6	LRRK2	YWHAE
SLC39A7	HDAC6	EEF2
NAT2	MTARC2	HSPD1
USP22	ATG12	NLRP3
PANX1	MAP2K1	RPL11
NAT1	SIRT1	TUBB4A
PDCD6IP	TDRKH	HSPA9
FLOT1	WDR26	HSPA1A
IL37	SAMM50	PINK1
DIABLO	ATG14	TRAF6
HNRNPA1	WIPI1	TUFM
CDK9	IMMT	UBE2D3
SIRPA	GBA1	UBE2L3
TIMM50	MAP2K2	UGDH
SLC25A37	PI4KB	ULK1
PPP1R3G	MDH1	FUS
NFKBIA	FIS1	RAD23B
AURKC	MFF	TUBB4B
NGFR	ATG4C	CALU
FMR1	MAP1LC3C	EEF1A1
GNLY	SPATA18	HNRNPU
HSPA5	NBR1	OPTN
BIRC3	STK4	PLEC
PITPNA	SESN2	RPL15
FASLG	LRPPRC	RPS3
TXN	FANCC	SLC25A5
RALBP1	TBC1D5	TUBB6
TP53I3	STX10	VDAC2
GSDMD	CSNK2B	BNIP3L
ANGPT2	MTERF3	PRPF8
METTL3	TOMM5	HNRNPH1
TRAF5	TOMM6	RPL4
FNDC4	BAG5	RPL7
FNDC5	PDK1	TUBA1C
STUB1	ATP1B1	ATAD3A
TNFSF10	PLSCR1	CCT3
ZFP91	CHCHD3	HNRNPM
RELA	HK2	MAP1LC3A
TRPC6	TRAP1	RPL12
SIRT5	CANX	CLINT1
PLK1	PEX13	PDIA6
AURKA	MARCHF5	RFWD3
TNFRSF10B	VDAC3	RPL28
CASP10	RETREG1	RPL9
TNFRSF10A	TBC1D15	SRSF4
SOAT1	MIEF1	PREB
HGF	PARL	AMBRA1
KL	MAVS	ESYT2
ANXA1	GABARAPL1	FAF2
FPR1	MRPS2	RPS18
CASP2	NIPSNAP1	ZC3HAV1
TNFRSF21	BCAS3
BMI1	PHAF1
UBE2H	NIPSNAP2
BBC3	TSPO
AVEN	FOXO3
ZNF7	ANXA5
TRIM72	PI4K2A
ESR2	STOM
C5	KRT15
EGR1	BLOC1S1
SP1	GDAP1
C9	ALB
CD74	UBXN6
C6	OCIAD1
C7	ATM
NOX4	USP8
MKRN1	UQCRC2
TNFSF12	TOM1
UHRF1	ZFYVE16
AIFM2	BET1
OTULIN	DSP
CD40LG	SLC25A24
BID	ATP6V1A
IFNB1	GPD2
ID1	FBXW7
TLR3	RPL18
KIAA1191	APP
STAT3	LDHA
PAK1	YWHAZ
CYP3A4	VPS35
SGK1	MTPAP
IDO1	EMC1
CDC7	TIMM23
CERK	GLS
SMN1	ABCD3
SMN2	CYP51A1
TP63	STT3B
IL1A	RPS5
PADI4	ESYT1
CTSD	GDI2
CLEC7A	PIP4K2C
TRIM28	SNX2
HPRT1	RMDN3
FAP	LONP1
TRIM24	RB1CC1
CHL1	ALDH2
TGFBR1	TUBB
CDKN2A	WIPI2
CDK1	LMAN1
ACVR1B	ARIH2
PYGM	MCL1
RIGI	NR4A1
CCL2	EIF2S1
XRCC1	ACIN1
DPEP1	NUP93
CHMP1A	CRNKL1
UBR2	HTT
GPX4	ATG16L1
LAMP2	AKT1
SHARPIN	TFEB
MPRIP	BAG6
BRAF	PFKP
ACHE	PLOD2
AFP	CHAF1B
CXCL1	FXR2
NFAT5	ACTRT1
VIL1	MST1
CBL	ATG2B
GSN	TGFB1
RARG	TFRC
CTSH	TIMM44
CTSL	TFE3
CTSS	UQCRC1
TNFRSF25	VAPA
DSTYK	TCHP
BRAP	HK1
SYVN1	CAV1
IFNG	UBE2N
BDNF	NDUFV1
BUB1B	NME4
IRAK1	CKAP4
MAPK3	USP36
EIF2AK3	UBXN1
IKBKG	RMC1
NQO1	DHX38
TAB2	SCRN1
CALM1	RHOT2
FLNC	ALDH7A1
IKBKE	SUCLA2
XBP1	SHC1
CALM2	USP33
TICAM1	MRPL37
CALM3	STX17
HSPA4	RNF121
SOX17	AMFR
RBCK1	EPHA2
AGFG1	SLC12A6
EIF2A	ITCH
H1-5	STEAP3
TAB3	FADS2
TNIP2	SLC12A4
MIB2	UBE2G2
AHRR	ANO6
DIRAS3	LPCAT3
C20orf204	ARL6IP5
EGFR	MON2
FLT3	PRKCD
IDH1	ATAD3B
JAK1	EPS15
HMOX1	SAR1B
BAX	AKAP1
EPAS1	REEP5
G6PD	SAR1A
GJA1	SNX3
MMP13	YKT6
NPM1	CHMP2A
RARA	ATG2A
APC	SPG21
CAD	SCAMP3
CASP1	SEC22B
CASP3	KHNYN
CASP7	ARMCX3
DRD2	EMC4
KIF11	TBC1D17
KRT18	CCZ1B
PIKFYVE	PPARGC1A
PRDX1	GAPDH
PTPN6	SPTAN1
TNFRSF1B	HSP90B1
ATP2A1	ARIH1
LEF1	SENP3
NOD2	PIK3C3
RPS19	SREBF2
TPM1	NAXE
YWHAG	SH3GLB1
AHR	CD55
BAP1	CFL1
CUL3	MCM7
DDX3X	SPTBN1
MAPKAPK2	RPL21
PARK7	TRIM25
PRPS1	EPRS1
RPL5	HNRNPD
SLC16A1	RPS15A
TUBA4A	RPLP0
CASP4	RPS2
CASP9	CCT4
CLTC	RPL8
EIF4EBP1	RPS3A
IL4	HSPA1L
KRT1	PRKDC
KRT14	EIF2AK2
KRT8	UBA1
LRP1	JUP
RIPK2	CTPS1
SLC25A13	GANAB
TNNT2	SDHA
TPM2	EIF4A1
TPM3	PCK2
TRAF3	DISC1
AFG3L2	NDUFS1
ARHGEF2	NUP155
ASIC1	PFAS
ATF4	RUVBL1
DDX5	EIF4A3
EMD	PAICS
HNRNPA2B1	RAN
HPSE	SEC23A
KRT5	SLC3A2
LGALS3	C9orf72
LTBP1	CCT7
MYH14	RPS9
NFS1	RAB1B
NUP214	CSE1L
PFKL	DAP3
PPP1CB	EEF1G
RANBP2	MTCH2
SLC25A1	EIF3C
TET2	SF3A1
XRCC6	PHGDH
ACTC1	CPT1A
AHSG	ENO1
CADM1	TUBG1
CCT5	ACSL4
COPB2	APAF1
ELP1	BCKDK
IRF3	IGF2R
KRT6A	SHMT2
MAP1B	SMARCAD1
MYO5A	EIF4A2
MYO6	HS2ST1
NCL	TSG101
PABPN1	DDX39B
PRSS1	ABCB10
PSMA3	CORO1C
RPL35	TMX3
RPS10	VPS16
S100A4	KPNA5
TUBA1B	ACTBL2
XRCC5	SPCS2
AGO2	TEX10
COPA	MAP2K3
CUL4A	NKAP
FLII	FTMT
GBE1	PCNA
KLF6	PTPN1
KRT10	SCD
KRT16	STIM1
KRT19	GLUD1
LGALS1	POR
LITAF	GPHN
NDUFA4	GRN
NRIP1	NAMPT
NSUN2	PAK2
PKP2	PGM1
PPM1B	XPO1
RBMX	DGKE
RPL13	LBR
RPL26	OAT
RPL27	ALDH18A1
RPS17	FEN1
RPS20	PRKCI
RPS24	TALDO1
RPS6	TMPO
S100A10	UMPS
SKP2	YWHAH
SLC25A10	ALDH3A2
SLC30A9	COASY
TANK	CTNND1
TNFRSF8	FBXW11
AP2B1	FDPS
AP2S1	IDH3A
BANF1	ILK
CNBP	PYCR1
MYO1C	SGPL1
PABPC1	WARS1
PNKD	ATP6AP1
RPS26	EIF3F
RPS27	EWSR1
SFPQ	FIG4
STK38	GBF1
TCP1	GDI1
XRN2	IDH3B
CAPZA1	SARS1
CPSF3	ACSF3
DDX17	ADSS2
DYNLL1	EIF2B1
EIF4B	KIF1A
IGF2BP3	SLC33A1
IL24	SRP54
IVNS1ABP	TUBB2B
KRT2	YME1L1
KRT7	AARS2
KRT9	ATP5F1B
NME8	ERLIN2
PCBP1	PIGK
PCM1	SERPINB6
PDIA4	VAC14
PDLIM7	DARS2
PYCARD	EPB41L3
RNGTT	GFPT2
RPL10A	LAP3
RPL13A	PIGT
RPL22	RRAGC
RPL3	THOP1
RPL7A	AAAS
RPS12	GMPPA
RPS13	NCAPD2
RPS14	PITRM1
RPS23	PUM2
RPS29	RFC3
S100A6	SYNE2
SLC25A6	ACBD3
SNRPE	CAND1
SRSF1	CDK11A
SRSF9	CDKAL1
SVIL	GORASP2
TCOF1	KDELR1
BAG2	MRI1
BCLAF1	PIGS
CCNT1	SNX1
CCT6A	VPS45
CCT8	OSBPL9
DNAJA1	SEC24A
ELAVL1	SUN1
FIP1L1	ACTR1A
HNRNPF	DCTN4
HNRNPL	DDX54
HSPA1B	ILF2
IGF2BP1	MRPS30
IQSEC1	NIBAN2
KHDRBS1	OSBPL8
MVP	RPL18A
PAWR	SF3A2
PSMC4	CCDC47
RIOK1	CDK5RAP3
RPL23	MIOS
RPL23A	SRPRA
RPL34	ATP5IF1
RPLP2	DHX57
RPS16	NEPRO
SF1	OSBPL11
SRSF3	TBC1D22A
SRSF6	UTP18
SRSF7	CWC22
SSBP1	SEH1L
TRA2B	TOR1AIP2
WDR77	WDR41
ADAMTSL4	SNX30
ADRM1	FASTKD5
ATP5F1C	PPP3CA
ATXN2L	PGK1
CAPN7	PDHA1
CEP170	GOT2
DNAJA2	CKB
H1-2	CORO1A
HOOK1	POLR3A
LARP1	U2AF1
LRRFIP2	CNP
MPP1	ACTL6A
MYL12A	NPEPPS
MYL6	U2AF2
RBM14	MT-ND6
RCC2	NRF1
RPL29	RCAN1
RPL6	ZFYVE1
RPLP1
SYNCRIP
TMEM165
TNRC6B
TPM4
TRA2A
TRIP6
TXNIP
YBX1
CPSF6
HNRNPH3
KRT86
MYCBP
MYO1B
MYO1D
PLEKHA5
RPS4X
RPS8
SCYL2
ALYREF
CARD6
CDC42BPG
COPS2
CPSF2
GCC2
GOSR1
GSDME
MRPS12
MYL6B
PKP3
RAI14
RPL17
SRRM2
THRAP3
TMOD3
TWF1
WRNIP1
ZFP36
ZNF217
CALML5
CHCHD4
DCD
ERH
G3BP2
GLTP
GOLGA3
GTF3C3
HELQ
LACTB
MGA
NUDT21
OTUD4
POF1B
PRPF40A
RBM25
RPL38
RPS25
SEC16A
SERBP1
SNRPF
SRP14
SRSF10
TANC2
VBP1
YTHDC1
ZNF146
ZNF24
CRTAM
FAM83D
HEMGN
HRNR
HSPBAP1
LIMCH1
MLF2
PNN
RPS27L
TLE6
TRAFD1
ZKSCAN4
AKAP8L
AKNA
KCTD5
LRRC59
PGAM4
CEP44
CHTOP
OTUD1
PALMD
PPP1R12C
RPL39
UBAP2
UBL4A
UTP11
ZSCAN20
APOOL
CTAG2
H1-10
H2AC12
H2BC12
MAIP1
SP6
TMEM44
LZTS3
OBI1
TMEM263
ZAN
RHOXF2
ZNF391
RBM14-RBM4
