# Supplementary material for: Identification of necroptosis & mitophagy-related key genes and their prognostic value in colorectal cancer
Source: Discov Oncol. 2025 Apr 4;16:461. doi: 10.1007/s12672-025-02221-y (PMC11971082; doi:10.1007/s12672-025-02221-y)
Supplement: Supplementary file 4 — Additional file 4. [file 12672_2025_2221_MOESM4_ESM.xlsx]

## Sheet: UP
gene	logFC	padj
CDH3	5.78394	1.89172e-104
KRT80	6.1641	3.10053e-95
ESM1	5.01895	3.34613e-76
ETV4	4.7162	8.29168e-75
SIM2	6.55246	1.60719e-74
WNT2	5.02218	1.07002e-72
C6orf223	4.91873	9.57723e-71
FOXQ1	5.38602	5.00639e-59
CEMIP	4.45467	6.65705e-55
CLDN1	4.14142	2.98169e-53
GRIN2D	4.14898	1.26103e-52
PRSS22	3.82176	1.6883e-50
AL109615.3	3.74669	4.25272e-48
CPNE7	4.53202	4.86462e-46
CASC19	4.25353	7.36037e-46
MMP7	6.34028	8.33928e-45
TRIB3	3.10843	9.958e-45
INHBA	4.51116	1.72699e-44
CST1	6.41988	2.24376e-44
EPHX4	3.79201	1.59136e-43
BLACAT1	4.3247	9.53847e-43
LINC02577	4.46512	1.17439e-42
DDN	3.75931	2.8486e-42
OTX1	4.41939	1.5422e-40
SLCO4A1	2.81946	3.9722e-40
KLK6	6.37048	8.49345e-40
PDX1	4.02932	4.73345e-39
COL11A1	5.04834	1.47198e-38
LINC00659	4.32031	1.71095e-38
PRR7	2.52284	4.14645e-37
AJUBA	2.46606	4.57207e-37
MDFI	2.97648	8.05368e-37
SALL4	3.76569	8.78294e-36
LRP8	2.56892	2.61753e-35
EPOP	2.93461	3.19706e-35
ELFN1-AS1	3.91132	1.96781e-34
LINC00460	4.3554	2.56281e-34
LARGE2	3.50083	3.67177e-33
SPATA12	2.63208	4.79543e-33
KLHL35	2.67589	5.50587e-33
COL10A1	5.80824	1.05384e-32
LINC02163	4.18008	2.50349e-32
MSX2	3.78196	2.92862e-32
PLEKHN1	2.66154	4.36714e-32
NFE2L3	2.16266	9.36393e-32
LEMD1	4.61263	1.51996e-31
CCNP	3.47816	3.99123e-31
MTHFD1L	1.92859	4.59104e-31
CRNDE	3.68126	2.28359e-30
TRIM29	3.49554	2.42145e-30
TUBB3	2.65585	2.47259e-30
FUT1	2.17279	3.17467e-30
MCIDAS	3.07566	1.24581e-29
C2CD4A	3.47331	1.5274e-29
STRA6	4.02979	2.28522e-29
HTR1D	3.77956	4.8422e-29
LINC02418	6.48963	6.55403e-29
LINC01811	4.44202	8.268e-29
SFTA2	4.40802	9.99188e-29
CGREF1	2.99703	1.12121e-28
FJX1	2.213	1.16491e-28
SPTBN2	2.52688	1.17534e-28
ACAN	3.02162	1.42744e-28
SLC7A5	2.45775	2.02929e-28
IGFL4	3.98323	3.02546e-28
CLDN2	5.29818	4.40786e-28
PVT1	2.28249	5.02715e-28
VWA2	3.19332	6.77434e-28
AC007128.1	3.43694	7.44594e-28
NOTUM	5.92483	7.44594e-28
MAPK15	3.23113	1.38474e-27
CBX2	2.79869	3.39659e-27
CST2	3.76231	4.58029e-27
APLN	2.54014	4.66067e-27
IQANK1	2.19988	9.39416e-27
MAFG-DT	2.32257	9.94619e-27
CBY2	3.673	2.01115e-26
KLC3	3.39508	2.85718e-26
RHPN1	2.47322	3.36507e-26
EVA1A	2.88738	3.47864e-26
LINC02595	2.70069	3.94767e-26
EGFL6	2.7616	4.55608e-26
TRIP13	1.82215	6.98383e-26
GDF15	2.57321	1.01621e-25
GAD1	3.89158	1.8085e-25
RAET1L	3.27928	2.19767e-25
AL391845.2	2.59775	2.79338e-25
FEZF1-AS1	5.29049	2.79958e-25
NME1	1.51592	3.22304e-25
HAGHL	2.57926	6.54152e-25
AC007099.1	3.59954	1.78261e-24
UCN2	2.61742	1.8891e-24
AC005089.1	2.90728	2.01901e-24
MMP11	3.10862	3.18285e-24
PLUT	3.41529	4.33166e-24
DPEP1	4.74061	5.68703e-24
MMP3	4.07324	7.30388e-24
SH3TC2	2.62741	8.18663e-24
TNFRSF12A	2.06205	1.27401e-23
ATG9B	2.59527	1.35345e-23
TESC	3.29247	2.23667e-23
CCDC78	2.66657	3.07616e-23
ZC3HAV1L	1.53032	3.26947e-23
ZFAS1	1.61848	4.05725e-23
CCNO	2.37844	4.40334e-23
KRT17	3.94223	5.10376e-23
TGFBI	2.34018	5.45305e-23
AC107959.4	2.183	6.80807e-23
AC123023.1	3.56037	9.35897e-23
BTBD16	2.63083	1.57581e-22
SULT2B1	2.60674	1.59885e-22
SPRY4-AS1	2.17225	1.68677e-22
LINC01977	2.60441	1.77666e-22
FOSL1	2.78346	2.60446e-22
GJB4	3.10229	3.45421e-22
FAM166C	2.60689	4.24226e-22
TEAD4	1.68152	4.67291e-22
FAM222A-AS1	2.58824	8.00253e-22
LINC01705	3.44083	9.3773e-22
LINC02156	2.43162	1.1653e-21
CTHRC1	2.75743	1.22967e-21
MSX1	2.35391	1.50661e-21
HILPDA	1.80812	1.60965e-21
ULBP1	2.73684	1.70074e-21
CXCL3	2.49344	2.00822e-21
ADAMTS12	2.65984	2.04096e-21
AC021218.1	2.73881	2.11613e-21
CFAP92	2.0875	3.19084e-21
GRHL3	2.6751	4.0394e-21
LINC00858	4.11945	4.28741e-21
CHI3L1	2.9943	4.38196e-21
ULBP2	2.83185	4.60871e-21
KRT23	4.91129	4.85924e-21
IL11	3.09813	5.14806e-21
TFAP2A-AS2	2.10563	5.8737e-21
SMKR1	2.8427	6.31081e-21
FABP6	3.88882	7.89982e-21
WNT7B	3.36037	7.96693e-21
AL355312.3	2.61601	8.58812e-21
SLC6A6	2.19878	1.02236e-20
S100A2	2.80376	1.05714e-20
TMEM132A	1.84991	1.33331e-20
NKD2	3.02561	1.35608e-20
DMBX1	3.41624	1.80706e-20
GABRD	1.98574	2.25116e-20
GPR3	2.08562	2.53035e-20
KRT6B	4.31857	3.02591e-20
RPS10	2.17588	3.61363e-20
FANCG	1.45939	3.89273e-20
SLC4A11	2.75582	4.24791e-20
TNS4	2.64026	4.93741e-20
FIRRE	3.66666	5.59317e-20
KLK7	4.48007	1.67835e-19
STPG4	3.20967	1.86238e-19
AC026369.2	1.81568	1.92382e-19
COMP	4.31674	2.17587e-19
TLX1	2.99341	2.29514e-19
MMP1	3.43119	3.01199e-19
PRDM12	1.83367	3.79527e-19
PRR36	2.85972	4.16373e-19
AL590483.4	2.74393	4.35437e-19
SCD	2.07881	5.00638e-19
LINC01186	2.39227	5.51919e-19
SERPINA4	3.42533	5.79418e-19
CXCL1	2.40512	6.06755e-19
STC2	2.95074	6.49552e-19
PHLDA1	2.00492	8.30073e-19
LINC02253	3.90743	1.20732e-18
SEC14L2	1.69914	1.27642e-18
STRIP2	1.96298	1.29067e-18
AKR1C4	2.9446	1.39758e-18
LRRC8E	1.86751	1.43214e-18
MELTF-AS1	1.54965	1.87171e-18
BBOX1-AS1	3.43207	1.96959e-18
DUSP14	1.32387	2.0722e-18
LINC01605	2.19993	2.07798e-18
IPO4	1.80775	2.83359e-18
PPM1H	1.6765	3.44027e-18
CXCL8	3.25056	3.46994e-18
PDCD2L	1.23891	3.88289e-18
CDC25B	1.57418	5.33018e-18
CFAP251	1.9501	5.70315e-18
MLXIPL	2.42585	5.8519e-18
IRX5	2.83303	6.02326e-18
RNF183	2.35582	6.07187e-18
ARNTL2	1.7846	7.67927e-18
FEZF1	4.09745	9.61093e-18
PCAT1	2.27029	1.26074e-17
AC124067.2	2.40164	1.31314e-17
ANKRD13B	1.72605	1.32716e-17
AC025154.2	2.90159	1.57587e-17
ADAM12	2.91722	1.74368e-17
DKK4	3.83442	1.7935e-17
TCN1	4.3923	2.34677e-17
KIAA1549	1.73446	2.47626e-17
ABCB6	1.63432	2.83865e-17
GTF2IRD1	1.56027	2.88556e-17
ENC1	1.53045	2.97992e-17
AC116025.2	1.93963	3.2699e-17
AUNIP	1.63757	3.33532e-17
FAM227A	1.88321	4.208e-17
NEBL	1.82501	4.51553e-17
TG	3.07443	4.60885e-17
TMEM105	2.18456	5.00774e-17
TMEM74B	2.35811	5.10839e-17
ULBP3	1.58958	5.56676e-17
S100P	2.24933	5.78185e-17
ASCL5	2.62832	6.08751e-17
LINC01978	2.53679	6.14297e-17
PCSK9	2.40409	6.36716e-17
NOX4	2.55087	8.54812e-17
NME2	1.98303	8.8735e-17
AC124319.1	2.21218	9.34374e-17
AL049836.1	2.32884	9.81584e-17
SMOX	1.61318	1.00316e-16
PSAT1	1.98404	1.14839e-16
POU5F1B	3.17844	1.15288e-16
DHRS2	2.55081	1.30427e-16
AC055717.2	3.21508	1.39609e-16
ORC6	1.49506	1.44818e-16
TNNI3	2.96072	1.87435e-16
CCN4	2.16634	2.13105e-16
RP1	2.85393	2.24345e-16
AL163953.1	2.49704	2.51502e-16
AP005230.1	2.42253	2.67934e-16
PPEF1	2.05532	2.77255e-16
PAQR4	1.38489	2.80857e-16
GRIN2B	2.60733	2.92153e-16
VPS9D1-AS1	1.88145	3.3065e-16
IBSP	3.30576	3.39058e-16
CNPY2	0.999063	4.09525e-16
PTGES2-AS1	1.98245	4.55118e-16
AC104024.2	2.23718	5.08248e-16
DDN-AS1	1.64494	6.78678e-16
COL7A1	2.18893	6.80454e-16
AP000697.1	1.75456	7.1704e-16
AL161431.1	4.06421	7.21181e-16
STK31	2.46457	7.24649e-16
KLK10	3.32063	8.07619e-16
PABPC1L	2.15188	8.14743e-16
MMP13	3.27352	8.51706e-16
AC007128.2	1.91865	8.56285e-16
CELSR1	1.87108	8.79795e-16
NPSR1-AS1	3.15753	9.44772e-16
WNT3	1.83109	1.03706e-15
CST4	2.67405	1.05335e-15
CA9	3.53037	1.20512e-15
AC126773.4	1.68441	1.25322e-15
LINC01615	2.13914	1.51721e-15
LINC01836	1.95187	2.34839e-15
C5orf46	2.79112	2.74029e-15
LCAL1	2.82018	2.89785e-15
SNHG17	1.51375	2.97459e-15
SIX1	2.42923	3.55642e-15
NKPD1	1.98486	3.68239e-15
SCAT1	2.09143	4.14903e-15
LUCAT1	2.33212	4.32454e-15
AC005256.1	2.47708	5.17436e-15
AC104958.2	1.97843	5.26933e-15
TIMP1	1.46486	5.36075e-15
LINC01594	2.59132	5.92954e-15
ERFE	2.14967	6.81381e-15
VAC14-AS1	1.99792	7.1858e-15
PRR7-AS1	1.7473	7.62919e-15
ASCL2	2.6763	9.52049e-15
KLK8	3.23894	1.00047e-14
CLEC5A	2.56687	1.12447e-14
AL162582.1	2.96799	1.21778e-14
SP5	2.47602	1.4774e-14
OXTR	1.92565	1.73169e-14
SKA3	1.52216	1.79927e-14
PPP1R14B-AS1	1.35736	1.89309e-14
GLS2	1.49137	2.04192e-14
CYSRT1	1.63967	2.09249e-14
APELA	2.03577	2.33722e-14
PGGHG	1.99141	2.49222e-14
KRT75	3.32434	2.81514e-14
DGAT2	1.57609	3.13145e-14
AC007493.1	4.01327	3.21039e-14
KIF26B	2.40003	3.37477e-14
AC107959.3	1.9997	3.42251e-14
FOXP4-AS1	1.6622	3.44609e-14
TROAP	1.4021	3.53652e-14
SNTB1	1.59742	3.64184e-14
FAP	2.51434	4.41529e-14
RGS16	1.69401	4.92582e-14
LINC01234	3.95522	5.08844e-14
SAPCD2	1.51703	5.57195e-14
C1orf105	2.23329	6.15629e-14
LINC01050	2.25122	6.27013e-14
AL590483.1	1.96888	6.85915e-14
PLAC4	2.73283	6.94512e-14
AL590004.3	2.64858	7.57207e-14
AL109615.2	2.20773	7.72503e-14
UBE2C	1.51605	7.73297e-14
SLC7A11	2.03627	7.94406e-14
CYP27B1	1.31157	8.13201e-14
LINC01101	2.06224	8.59725e-14
LINC02320	1.99813	9.22132e-14
NMB	1.27138	9.22609e-14
LINC02257	2.21213	9.9512e-14
GSDMC	1.80532	1.00311e-13
PIWIL1	3.56218	1.04864e-13
AC104823.1	3.80565	1.06805e-13
LINC01614	2.65696	1.10874e-13
AL121832.1	2.37834	1.1778e-13
TCF24	2.17861	1.20787e-13
SCLY	1.19661	1.20908e-13
AL929091.1	2.91108	1.23921e-13
SNHG15	1.26538	1.24953e-13
IQGAP3	1.4594	1.26345e-13
AMELX	2.24569	1.28068e-13
FGF19	3.46765	1.34697e-13
AC100791.2	1.96608	1.69751e-13
LINC01730	1.78907	1.70929e-13
LINC01433	1.41623	1.73029e-13
CEP72	1.37693	1.73882e-13
PPIAP45	1.65702	1.75829e-13
AL356299.2	1.74502	2.33157e-13
KRT16	3.09252	2.44356e-13
CLDN16	2.23195	2.44404e-13
SHISA2	2.03856	2.56007e-13
ALKAL1	2.47986	2.57013e-13
XRCC2	1.56468	2.80531e-13
FAM89A	1.29567	2.97441e-13
AP001931.2	1.50088	3.05377e-13
SERPINB5	2.77574	3.52553e-13
ATP11A	1.45762	3.61588e-13
DBNDD1	1.7163	3.67414e-13
S100A11	1.30559	4.11821e-13
CORIN	2.14727	4.86812e-13
AC105219.1	1.78529	5.08753e-13
LY6G6D	3.24362	5.27217e-13
SLAMF9	2.06175	5.40657e-13
CXCL5	3.54114	5.95611e-13
SLCO4A1-AS1	2.3584	7.58502e-13
SOX14	3.37452	7.68176e-13
AL354743.2	2.14021	8.14724e-13
GAS6-AS1	2.41507	8.20737e-13
DLGAP1-AS2	1.52337	8.63723e-13
POLR1G	1.31175	8.6887e-13
PRC1	1.2986	9.12938e-13
MACC1	1.75859	9.60983e-13
IL23A	1.74057	1.0402e-12
IER5L	1.25543	1.08608e-12
MIR503HG	1.95996	1.12884e-12
MIR3189	2.09888	1.20046e-12
CARD14	1.60581	1.30685e-12
KCNJ14	1.30649	1.30873e-12
AC007406.3	1.6218	1.33803e-12
AC105219.3	1.75035	1.44015e-12
VSNL1	1.92698	1.45202e-12
GBX2	2.13737	1.48002e-12
GRHL1	1.63336	1.51536e-12
ANLN	1.57968	1.521e-12
LINC01357	1.51946	1.61406e-12
LMTK3	1.63323	1.85689e-12
RNFT2	1.26541	1.87943e-12
MMP10	2.44617	1.89605e-12
EME1	1.25851	1.91212e-12
STX1A	1.35586	1.97741e-12
KRT6A	3.56616	2.01735e-12
PBX4	1.30707	2.07379e-12
CYP2D7	1.66912	2.11105e-12
AC078923.1	1.92076	2.12484e-12
C6orf15	3.38299	2.14228e-12
SLC39A10	1.32509	2.22029e-12
SP8	2.69315	2.23466e-12
MIR7111	1.33667	2.34016e-12
OACYLP	1.70161	2.51073e-12
AL033381.3	1.83985	2.54158e-12
IMPDH1P8	1.63103	2.73091e-12
AP005233.2	2.37161	2.94035e-12
PRELID3A	1.2805	3.02294e-12
RECQL4	1.47661	3.06544e-12
LY6G6F-LY6G6D	3.05754	3.07389e-12
SLCO1B3	3.50904	3.27248e-12
TNFSF9	2.16197	3.30367e-12
TMEM249	1.92499	3.37474e-12
NCAPD2P1	2.20197	3.45632e-12
TEX45	1.68761	3.47784e-12
WT1	3.04435	3.55901e-12
AZGP1	2.11946	3.67631e-12
CPA4	1.91152	3.96386e-12
AP006621.6	1.21409	4.06049e-12
AC003965.2	1.71859	4.23178e-12
AL391056.1	2.01036	4.54398e-12
CFAP157	1.31864	4.5847e-12
SUPT4H1	1.70752	4.78417e-12
MYC	1.32161	4.93233e-12
FXYD5	1.3614	4.95531e-12
AC091182.2	1.91694	5.0268e-12
MEX3A	1.95054	5.06813e-12
AC064836.3	1.53651	5.19569e-12
GDPD5	1.7319	5.27355e-12
AC026704.1	1.47997	5.73189e-12
WDR62	1.29353	5.74589e-12
PLAU	1.43908	5.93034e-12
NPFFR1	2.22868	7.92079e-12
AC026336.3	3.15424	8.08355e-12
LPO	2.35198	9.28171e-12
CELSR3	1.83127	9.83667e-12
LY6G6F	2.08002	9.88171e-12
TFAP2A-AS1	2.15462	1.01785e-11
AC117386.2	2.3428	1.0203e-11
SCAT8	2.08462	1.02397e-11
RFX8	1.58549	1.16528e-11
SOX9	1.32731	1.19365e-11
SNHG1	1.23057	1.25308e-11
TACSTD2	2.79092	1.27679e-11
HJURP	1.2341	1.30559e-11
KISS1	1.90405	1.4082e-11
DSCC1	1.38445	1.44809e-11
SPTBN5	1.95707	1.46963e-11
AC106900.1	1.64125	1.53397e-11
AC016831.1	1.77215	1.69817e-11
DDIAS	1.43764	1.70366e-11
LINC02223	1.93234	1.75527e-11
PAEP	2.1628	1.83016e-11
SNHG25	2.43469	1.84658e-11
IGFL2-AS1	2.72564	1.89141e-11
CBX8	1.11472	1.91972e-11
AC073140.2	1.55826	1.95109e-11
RAD54B	1.41689	1.98655e-11
FGFRL1	1.34158	2.01583e-11
RAET1K	1.71414	2.03925e-11
PAH	3.36758	2.07241e-11
ZNF695	1.6034	2.42273e-11
TFR2	1.79892	2.51089e-11
AC007608.4	2.52308	2.57012e-11
BX470102.1	1.42749	2.57788e-11
ADAM20P3	2.01273	2.5856e-11
MYEOV	2.15626	2.59947e-11
LY6G6E	1.86335	2.60759e-11
AC103718.1	1.78888	2.86121e-11
AC008429.2	1.22417	3.16748e-11
LINC01411	3.10265	3.43291e-11
MIR4435-2HG	1.37894	3.53525e-11
CCND1	1.16217	3.60184e-11
AC011676.1	1.49948	4.10709e-11
XIRP1	2.07116	4.21422e-11
OSBPL3	1.28161	4.40891e-11
CLDN14	2.01838	4.64749e-11
CSF2	1.92778	4.6523e-11
LINC01711	1.63157	4.67777e-11
SMCO2	1.4876	4.71216e-11
KIF18B	1.26789	4.84398e-11
LEF1-AS1	1.4225	4.85839e-11
AC072054.1	1.33624	5.06201e-11
C2-AS1	1.5386	5.10704e-11
RFC3	1.26195	5.58551e-11
LINC01996	2.11648	5.63063e-11
C8orf74	2.11226	5.6343e-11
UNC5CL	1.54931	5.66739e-11
TOMM40P4	1.15186	5.68161e-11
SH3PXD2A-AS1	1.96911	5.8288e-11
NANOS3	2.25174	6.05041e-11
NXPH4	2.73216	6.12236e-11
CASC8	1.94457	6.40123e-11
MET	1.27929	6.46169e-11
HOMER1	1.58938	6.67108e-11
EEF1AKMT4	1.05348	6.97496e-11
AL513123.1	1.74871	6.99459e-11
AC010378.1	3.17881	7.2914e-11
UHRF1	1.33386	7.36802e-11
UCN	1.40592	7.85432e-11
CDC45	1.18318	8.56822e-11
MYBL2	1.42592	8.58774e-11
KRT7	1.90908	8.72839e-11
DNASE1L2	1.47394	8.82241e-11
MFAP2	1.59434	9.86818e-11
AC106772.1	1.59503	1.00423e-10
C19orf48	1.19563	1.0166e-10
SH2D5	1.83969	1.02871e-10
ZNF670-ZNF695	1.46398	1.06594e-10
ZIC5	3.58164	1.09634e-10
DNAH17-AS1	1.97922	1.12122e-10
PMAIP1	1.38276	1.17289e-10
AC048344.4	1.48933	1.2153e-10
EPYC	2.92643	1.27113e-10
AC026336.2	1.64006	1.34475e-10
C2orf27A	1.49113	1.43502e-10
MIR31HG	2.36756	1.44571e-10
ATP6V1C2	1.73371	1.50711e-10
PKMYT1	1.27612	1.62802e-10
DNAH2	1.78399	1.62802e-10
RIPK2	1.03339	1.64792e-10
CYP4A22-AS1	1.43302	1.72139e-10
AC018629.1	2.15759	1.84832e-10
INHBE	1.56616	1.89471e-10
PKP1	2.34076	1.93136e-10
AL031710.2	1.33744	1.96332e-10
DSG3	3.04527	2.06061e-10
LINC01979	1.78906	2.07271e-10
SRPX2	1.88565	2.11274e-10
KRT7-AS	1.62398	2.12734e-10
PYCR1	1.22946	2.12952e-10
DSG4	1.65399	2.16744e-10
RNF43	1.60537	2.25831e-10
KRTAP5-4	1.52346	2.28605e-10
AL359881.1	1.81826	2.40629e-10
MCM10	1.26875	2.41275e-10
AL353150.1	1.68199	2.49565e-10
CFAP45	1.25789	2.59984e-10
TPX2	1.32853	2.60314e-10
AC099792.1	2.19938	2.72984e-10
E2F1	1.21054	2.7527e-10
LINC02345	1.91679	2.78556e-10
PACC1	1.01303	2.82454e-10
AC006062.1	1.74178	3.36589e-10
CACNG8	1.97927	3.37049e-10
AC007277.1	2.37694	3.41507e-10
CCNF	1.00791	3.48843e-10
TSACC	1.22454	3.69214e-10
HNRNPA1P21	1.54192	3.79945e-10
KCTD14	1.02763	4.122e-10
ASIC1	1.38498	4.16372e-10
C20orf144	1.4025	4.22539e-10
MNX1-AS1	1.27343	4.23042e-10
PTBP1P	1.42319	4.27539e-10
UBE2SP2	1.35968	4.41476e-10
UCA1	2.49507	4.82824e-10
FBXO41	1.33036	4.95651e-10
POLR1C	0.848075	5.11922e-10
AP000695.2	1.3879	5.30197e-10
MYADML2	2.28993	5.3557e-10
MRGBP	1.02646	5.39626e-10
CXCL11	2.37403	5.65877e-10
RPL38P2	1.92077	5.83759e-10
SHH	1.47343	5.89254e-10
CXCL2	1.64302	6.44778e-10
MFSD12	0.960597	7.19472e-10
HDAC10	1.10502	7.44408e-10
OLR1	2.24501	7.45108e-10
AC105429.1	1.54108	7.77769e-10
AC020656.2	2.29989	8.53027e-10
TGIF2	1.28843	8.57828e-10
AC006483.1	1.17179	8.74948e-10
HMGA1P8	1.13082	8.8905e-10
AC026336.4	2.12113	8.98172e-10
AC100803.2	1.3872	9.00858e-10
DUSP9	2.15539	9.18873e-10
DCSTAMP	1.99771	9.21404e-10
MYH16	1.5238	9.24744e-10
SLC17A9	1.67711	9.34058e-10
RAB36	1.32147	9.43682e-10
AL031727.1	1.06444	9.96368e-10
ANOS1	1.91325	1.00365e-09
B3GNTL1	0.957228	1.03715e-09
E2F7	1.34033	1.08601e-09
AC064807.2	1.85751	1.08972e-09
SYPL1P2	1.32047	1.10892e-09
BGN	1.72018	1.12883e-09
TMEM147-AS1	1.15493	1.17033e-09
SMIM36	1.33523	1.18947e-09
GINS1	1.16545	1.21889e-09
DUSP4	2.00362	1.26026e-09
AC104794.4	1.59681	1.28777e-09
CDCA3	1.02528	1.34785e-09
SPOCD1	1.49486	1.34932e-09
EMSLR	1.89729	1.35522e-09
TRPM2-AS	2.35095	1.37671e-09
AC093732.1	1.77198	1.39538e-09
AC010913.1	1.1958	1.40491e-09
RPLP0P2	1.25163	1.41353e-09
UBE2S	1.14793	1.43715e-09
AL606490.8	1.35155	1.43941e-09
AC108463.1	1.46164	1.44299e-09
AC023593.1	1.27399	1.44713e-09
TBX15	1.70682	1.4541e-09
RPSAP52	1.36751	1.50371e-09
SPP1	2.58842	1.5297e-09
AC005264.1	1.17828	1.55363e-09
DUXAP8	2.25154	1.58149e-09
AC108681.1	1.264	1.5872e-09
GTF3A	1.13042	1.58997e-09
AC020659.1	2.30029	1.71668e-09
DUSP5P1	1.56254	1.73059e-09
SULT1C2	2.01986	1.73605e-09
LRRC36	1.97076	1.74374e-09
STC1	1.5872	1.76968e-09
AGAP2-AS1	1.1962	1.80146e-09
AL662890.1	1.41668	1.86003e-09
AP000851.1	1.82552	2.00983e-09
RNASEH2A	1.08445	2.05566e-09
XPOTP1	1.12603	2.06584e-09
URAHP	1.19275	2.12297e-09
MTHFD2	1.04642	2.13754e-09
KDELC1P1	1.68654	2.14968e-09
LINC00887	1.50877	2.29365e-09
CEL	3.26944	2.42009e-09
LINC00698	1.42074	2.46281e-09
AC073283.1	1.68312	2.67115e-09
PUS7	1.136	2.95423e-09
PUS1	0.950577	3.04642e-09
CDKN2A	1.63718	3.10576e-09
BYSL	0.955821	3.19248e-09
CDK5RAP3	1.28523	3.21651e-09
HSP90AB3P	1.14363	3.22003e-09
TCF7	1.26769	3.22155e-09
CYP4F23P	2.01708	3.35249e-09
MIR17HG	1.75211	3.37715e-09
LEF1	1.38699	3.45871e-09
LINC01655	1.50852	3.69193e-09
SNHG4	1.25413	3.72344e-09
NCAPGP1	1.43828	3.78668e-09
RRM2	1.06948	3.79417e-09
AC239584.1	1.93928	3.87761e-09
COL6A4P1	1.39264	3.88298e-09
AC013287.1	1.66886	3.90212e-09
AC004687.2	1.51377	3.92727e-09
ACY1	1.17586	3.94674e-09
AC079145.1	1.59433	4.04712e-09
AL590483.3	1.50991	4.06499e-09
KIF20A	1.10686	4.09363e-09
KCP	1.32615	4.22583e-09
MCEMP1	1.93371	4.32715e-09
AL033527.2	1.26247	4.39544e-09
TMPRSS13	2.02319	4.4633e-09
BX322650.1	1.38488	4.53389e-09
AMH	2.22408	4.67752e-09
PAX9	2.03937	4.68782e-09
RHEBL1	1.0576	4.78123e-09
SNHG16	0.837299	5.23028e-09
FGB	2.42388	5.4207e-09
GALNT6	1.29387	5.49308e-09
AC136475.3	2.15374	5.86493e-09
PLEKHG4	1.27413	5.91406e-09
FANCB	1.36677	5.96859e-09
PGC	2.1722	6.03485e-09
TTC26	1.16389	6.14429e-09
IL1A	1.91171	6.23227e-09
PAFAH1B3	1.03705	6.38743e-09
RPS17	0.883091	6.44566e-09
PDZD7	1.27724	6.66399e-09
SERPINE1	1.67075	6.81154e-09
LY6G6C	1.84517	7.13887e-09
AC022784.1	1.54081	7.15138e-09
SHCBP1	1.04368	7.20903e-09
CBARP	1.53912	7.32754e-09
SLC6A20	2.28214	7.78049e-09
MSH5	1.37671	7.87238e-09
DUXAP10	2.14794	8.08266e-09
UCHL3	0.978234	8.32319e-09
TEDC2	1.13317	8.36393e-09
WDR77	0.896221	8.61494e-09
AC145423.1	1.11591	8.63847e-09
MRPL38	0.867351	8.86041e-09
LINC02331	1.7844	8.8993e-09
CNIH3-AS2	1.32927	9.09802e-09
CHN2-AS1	1.96137	9.19715e-09
SUGCT-AS1	1.67203	9.38741e-09
XKRX	1.51521	9.60664e-09
METTL1	0.893956	9.62494e-09
TMEM270	1.35502	9.9949e-09
RAD54L	1.07688	9.9969e-09
SPDYC	1.81429	1.02953e-08
IFITM3P4	1.38931	1.03485e-08
AC135388.1	1.7592	1.04838e-08
GJC3	1.53455	1.06307e-08
AEN	0.853112	1.06769e-08
AC010967.1	1.29502	1.0764e-08
AC007483.1	1.56167	1.08203e-08
TAS2R38	1.59507	1.09699e-08
TMPRSS3	1.70967	1.11765e-08
CLDN10-AS1	1.88449	1.13112e-08
AP000553.1	1.18485	1.1375e-08
AL009178.3	1.39502	1.15278e-08
ZNF280A	1.75723	1.15329e-08
BRCA2	1.36535	1.1661e-08
PIF1	1.03643	1.17267e-08
IFITM1	1.21789	1.17831e-08
CDCA4	0.862374	1.2097e-08
ZNF121	1.06073	1.217e-08
LRRN4	1.59828	1.26902e-08
SLC22A3	1.42832	1.27219e-08
SBSN	1.60183	1.30065e-08
KREMEN2	1.37077	1.32103e-08
CCNE1	0.964886	1.3527e-08
SNAI1	1.13042	1.37555e-08
OTUB2	1.15117	1.3945e-08
SH3TC2-DT	1.47579	1.48542e-08
C5orf34	1.06921	1.52388e-08
SNORD69	1.13272	1.61185e-08
AC104370.1	1.65336	1.6233e-08
FGA	2.14239	1.65885e-08
AC125616.1	1.56674	1.67494e-08
C9orf116	1.14391	1.70434e-08
AC067931.1	1.17267	1.75111e-08
AC009065.2	0.934209	1.7922e-08
LINC02195	1.39047	1.86044e-08
LINC01748	2.41599	1.86178e-08
WDR4	0.930554	1.92981e-08
AL049539.1	1.39448	1.95609e-08
AC145207.1	1.17208	2.11061e-08
SPOUT1	1.05982	2.11451e-08
LINC01356	1.33219	2.18358e-08
RNF32-AS1	1.28863	2.21238e-08
KRT87P	1.40947	2.24814e-08
AC018685.2	1.99833	2.37e-08
ECT2	1.24628	2.43844e-08
FAM131C	1.47615	2.47997e-08
ZIC2	3.00821	2.67858e-08
LZTS3	1.31986	2.68243e-08
MIR34AHG	1.2684	2.71175e-08
UBE2T	1.00734	2.80267e-08
PLPP4	1.96762	2.82875e-08
SAPCD1	1.3924	2.84137e-08
AC026368.1	1.49362	2.87639e-08
PRSS33	2.40576	2.89972e-08
AHCY	0.958654	2.96649e-08
UBE2SP1	1.11327	3.0793e-08
PLEKHS1	1.43105	3.10123e-08
TPSP2	1.63139	3.12771e-08
AC074286.1	1.1622	3.13516e-08
DIAPH3	1.15884	3.2212e-08
SNORD14E	1.3954	3.22839e-08
UNC93A	2.49784	3.27942e-08
MROH6	1.35333	3.28934e-08
LIF	1.14626	3.30846e-08
SLC12A9-AS1	1.25826	3.33503e-08
AC007405.2	1.30462	3.38923e-08
DNAH5	1.58208	3.44597e-08
AC104297.1	1.3149	3.47089e-08
LNCOG	1.15846	3.48166e-08
AC004080.1	1.98736	3.58847e-08
TH	1.96804	3.63289e-08
CCNB1	0.996266	3.79192e-08
PALD1	1.29932	3.92978e-08
NDUFA13	0.996623	3.98917e-08
CDC6	1.12268	4.01297e-08
ATP5MC1P2	1.27671	4.03362e-08
ZNF239	1.21301	4.12662e-08
SAA2	2.08417	4.18048e-08
CHTF18	1.10295	4.21417e-08
LINC01593	1.42624	4.30963e-08
AL162413.1	2.12289	4.32272e-08
AC112777.1	1.27876	4.34696e-08
TWNK	0.941096	4.43849e-08
AC073365.1	2.4392	4.43928e-08
COL1A1	1.64177	4.57094e-08
MMP8	2.03133	4.59895e-08
AC020891.2	1.39303	4.61616e-08
WDR97	1.42932	4.6408e-08
JAG2	1.21904	4.72816e-08
DLX4	1.39348	4.76148e-08
SNORA71B	1.52544	4.79605e-08
BIRC5	0.986534	5.0625e-08
AP000553.2	1.10874	5.11177e-08
TYRO3	1.16803	5.17052e-08
SLC5A6	1.09769	5.18349e-08
SOX4	1.09845	5.24445e-08
SNHG12	0.905116	5.36826e-08
CXCL17	2.30707	5.37547e-08
AC090116.1	1.77539	5.60337e-08
TOMM34	1.09084	5.72219e-08
HAUS7	1.07083	5.83773e-08
AC012618.1	1.92244	5.85633e-08
CBX4	0.93461	5.92746e-08
SLC11A1	1.45962	5.92746e-08
AC016745.1	1.54191	6.00158e-08
HABP2	2.47716	6.12486e-08
SPATA3-AS1	1.35406	6.22882e-08
PA2G4P4	0.980923	6.3357e-08
TMEM97	1.01893	6.34892e-08
PRSS41	1.59132	6.41923e-08
ERCC6L	1.20309	6.51149e-08
CDCA5	0.99655	6.51998e-08
EVX1-AS	1.9883	6.5373e-08
PTP4A3	1.38459	6.64193e-08
AC104024.3	1.22497	6.67065e-08
EXO1	1.08015	6.7569e-08
LAGE3P1	1.03712	6.78669e-08
AL442063.1	1.17699	6.84526e-08
CCDC150	1.31977	7.05778e-08
KRT83	1.67267	7.1349e-08
AL137800.1	2.38406	7.29396e-08
HMGA1P2	1.03315	7.36631e-08
RHBG	1.34269	7.36823e-08
TM4SF19	1.24955	7.45983e-08
MSLNL	1.79304	7.51896e-08
AC097358.2	0.977786	7.58231e-08
FNDC11	1.4387	7.67814e-08
PCMTD1P3	1.24683	7.68925e-08
METTL11B	1.27875	7.91987e-08
JPH1	1.14957	7.9971e-08
KAT2A	0.953831	8.04855e-08
EN2	2.65086	8.24056e-08
AP002478.1	1.67362	8.55803e-08
SNORD46	1.23162	8.5721e-08
AC133785.1	1.4876	8.67303e-08
AC012363.1	1.09517	8.80488e-08
TNFSF15	1.10876	8.87794e-08
BOP1	1.12478	8.89659e-08
PPP1R14BP2	1.39939	9.2436e-08
HSPD1P5	1.15563	9.43546e-08
EFNA3	1.19629	9.71576e-08
TMEM40	1.55749	9.82221e-08
AC078860.3	1.45365	9.9506e-08
PLK1	0.915728	1.00924e-07
CSTL1	1.45154	1.01605e-07
AP002414.4	1.28587	1.02311e-07
PRECSIT	1.27789	1.0328e-07
HROB	0.9556	1.04138e-07
CKS2	0.993153	1.05819e-07
DMRT3	1.53833	1.11691e-07
CEP55	1.14197	1.13714e-07
TMEM211	2.10528	1.13814e-07
ATP2A1-AS1	1.15603	1.13863e-07
WFDC10A	1.25486	1.15737e-07
AL359075.1	1.45755	1.17629e-07
FANCA	0.940053	1.19691e-07
AL139351.3	1.35965	1.20672e-07
SNORD3A	1.97228	1.21895e-07
ZHX1-C8orf76	0.925445	1.22561e-07
AC090709.1	1.70321	1.23373e-07
PLEKHA8P1	1.11886	1.2355e-07
RNU6-403P	1.19985	1.24274e-07
TOP1MT	1.10717	1.25293e-07
AC010789.1	2.47612	1.27192e-07
RPL36A	1.12663	1.32817e-07
CCDC113	1.11491	1.35496e-07
CYP2D8P	1.29722	1.38036e-07
AC010198.2	1.88483	1.39496e-07
TFAP4	0.872611	1.40405e-07
AC021945.1	1.35756	1.4041e-07
CEBPB	0.811716	1.4291e-07
G3BP1P1	1.01818	1.46308e-07
SNHG3	0.950452	1.51076e-07
NECTIN4	1.26071	1.52648e-07
ALDH3B2	1.97701	1.56063e-07
CSE1L	0.98243	1.57538e-07
KIF2C	0.973983	1.58307e-07
AC122719.3	1.27742	1.59308e-07
AP1S3	1.12367	1.64177e-07
AC108063.2	1.11529	1.64988e-07
ELF5	2.95283	1.65438e-07
AC138150.2	1.20371	1.69758e-07
AL137060.3	1.07462	1.74208e-07
TDGF1P3	1.18829	1.74569e-07
TRMT112P6	1.11004	1.75841e-07
ALOXE3	1.53587	1.7983e-07
GOLGA7B	1.42833	1.81413e-07
CDCA7	1.087	1.82945e-07
IGFL1	1.8712	1.83455e-07
SLC22A11	2.39762	1.83588e-07
AC078820.1	1.33803	1.9012e-07
LINC01270	1.11126	1.90534e-07
HSF4	1.23732	1.91527e-07
TLX1NB	1.58996	1.93347e-07
AP005271.1	1.62768	1.99542e-07
H2AW	1.10225	1.99591e-07
BUB1	0.992031	2.0245e-07
NAA10	0.815047	2.05536e-07
SPRR2D	2.13554	2.0665e-07
AC098591.3	1.56348	2.06725e-07
AC004264.1	1.0725	2.06725e-07
NKD1	2.01105	2.08591e-07
DCUN1D5	0.845388	2.12583e-07
SNRPFP1	1.10615	2.13561e-07
AC093904.4	1.70292	2.15402e-07
CENPI	1.0605	2.16485e-07
CENPA	0.994101	2.21132e-07
SNORD88A	1.01547	2.30217e-07
GSDMA	1.57759	2.33813e-07
CIBAR1P1	1.1449	2.34655e-07
RPS6P25	1.14214	2.35362e-07
ZNF692	0.949029	2.3541e-07
AC131009.3	0.845198	2.36104e-07
LINC00592	0.963564	2.3749e-07
AC016831.6	1.25426	2.39464e-07
TICRR	1.03198	2.45515e-07
GRAMD1A	0.940268	2.47528e-07
RPL10P13	1.04608	2.50475e-07
GATA2-AS1	1.65118	2.56321e-07
MIR4280HG	1.50118	2.56412e-07
MELK	0.977376	2.59535e-07
SLC35D3	2.37064	2.59636e-07
AC098476.1	1.77145	2.60441e-07
DKC1	0.931203	2.62125e-07
ASPHD1	1.41801	2.65009e-07
CYTOR	0.898578	2.70811e-07
LINC01602	1.80934	2.75617e-07
NUF2	1.16825	2.7669e-07
KYAT1	0.958854	2.92439e-07
C3P1	1.57946	2.93445e-07
CITED1	1.14737	2.96657e-07
CCDC198	2.01101	2.97347e-07
AC092375.1	1.22526	2.99825e-07
SNHG32	0.798433	2.99825e-07
LBX2	1.05337	3.00586e-07
CCDC148	1.3739	3.00689e-07
ADAMTS6	1.44239	3.23374e-07
NOP2	0.842036	3.31166e-07
AL356234.1	1.05924	3.43425e-07
GPT2	0.992184	3.43433e-07
ZMYND19	0.825826	3.46455e-07
FER1L4	1.67056	3.47831e-07
CKAP2L	1.05896	3.49962e-07
CMSS1	0.919816	3.59989e-07
PNPLA3	1.97179	3.64943e-07
KIF14	1.26954	3.67064e-07
MHENCR	1.0298	3.67377e-07
AC020907.4	1.25179	3.74635e-07
LINC01929	1.38585	3.79919e-07
TREM1	1.72575	3.87113e-07
AC007405.1	1.41353	3.87752e-07
AC017083.1	1.08086	3.93395e-07
NXPH1	1.36139	3.94962e-07
FKBP2	0.935725	3.97134e-07
AC079612.1	0.944423	4.04444e-07
TUBAP13	2.2675	4.06333e-07
VEGFA	0.936499	4.10849e-07
ADAMTS2	1.40276	4.13693e-07
CLPSL2	0.942454	4.16617e-07
PDCD5P1	1.03315	4.1712e-07
BFSP1	1.16087	4.21639e-07
RUVBL1	0.820979	4.22466e-07
AP000553.5	1.0054	4.34001e-07
C9orf50	1.40587	4.3527e-07
SNORD12C	1.12772	4.47737e-07
SQLE	1.19543	4.57943e-07
PPP2R3B	0.847772	4.66187e-07
AC104564.4	0.996672	4.67954e-07
MRPS24	0.828988	4.72114e-07
LINC01169	1.86443	4.74801e-07
LINC01704	0.828178	4.76345e-07
AC010719.1	1.34751	4.85223e-07
LINC01269	1.36902	4.85686e-07
TRAP1	0.771429	4.98216e-07
LINC02263	1.56747	4.98818e-07
LEMD1-AS1	1.34648	4.9965e-07
MAP3K20-AS1	1.78572	5.03742e-07
GJA3	1.63861	5.20941e-07
PPAT	1.03722	5.2097e-07
F2	1.66147	5.23441e-07
NT5DC2	0.928122	5.24517e-07
AC068580.2	1.36517	5.25864e-07
AP001024.1	1.62235	5.28759e-07
DUXAP9	1.61948	5.32043e-07
SNORD101	1.13823	5.32242e-07
LINC01276	1.23635	5.33916e-07
C9orf163	1.0416	5.55306e-07
RNU6-1161P	1.0297	5.57181e-07
NKRF	0.871158	5.66422e-07
RHBDF2	0.921842	5.70538e-07
GTF2F2P1	0.999409	5.7618e-07
IMPDH1	0.953528	5.7761e-07
AL356234.3	1.28563	5.86709e-07
NHP2P1	1.07322	5.86886e-07
UBD	1.34255	5.98162e-07
AL138479.2	1.27674	6.1919e-07
CHPF	1.00703	6.24588e-07
SNORD104	1.0873	6.25662e-07
AC111149.2	1.56998	6.28921e-07
LDLRAD3	1.20725	6.43308e-07
AC006111.2	1.03192	6.4994e-07
LIME1	1.24127	6.51314e-07
H2AZP3	1.20175	6.53436e-07
ATP5MC1P4	1.02417	6.59992e-07
S100A11P1	1.03099	6.62158e-07
RPSAP71	2.07544	6.65323e-07
RPL36P16	0.964249	6.74815e-07
ONECUT2	1.63706	6.74815e-07
AL356652.1	0.945506	6.94277e-07
AC069222.1	1.40867	6.99776e-07
AC120498.4	1.32379	7.13539e-07
AC010973.2	0.989598	7.21969e-07
TFAP2A	1.83461	7.31508e-07
AC107081.1	1.09592	7.353e-07
AL021978.1	1.57207	7.35398e-07
NOP16	0.756522	7.45547e-07
MLXP1	1.58329	7.57232e-07
OVGP1	0.996284	7.70696e-07
AC092573.1	1.33517	7.73436e-07
SHMT2	0.866233	7.85807e-07
CTPS1	0.824817	8.11631e-07
PTTG3P	1.14501	8.39758e-07
SCDP1	1.12216	8.5331e-07
AL355987.5	1.20977	8.71151e-07
LINC02474	2.24402	8.78461e-07
LINC01942	1.10561	8.83414e-07
AL355309.1	1.6083	8.85343e-07
AURKA	0.966449	9.21135e-07
NPEPL1	0.839709	9.24363e-07
AL118511.1	1.0159	9.269e-07
KCNH8	1.55801	9.40843e-07
PTRH1	0.996102	9.43937e-07
AC018714.2	1.33798	9.47696e-07
NOB1	0.708529	9.53784e-07
RELL2	1.20002	9.71251e-07
AP005717.2	0.905474	9.86036e-07
AC003101.2	0.999757	9.92037e-07
MIF	1.50087	9.96755e-07
AC074085.2	1.9165	1.00842e-06
MMP20	1.46144	1.01224e-06
AXIN2	1.4348	1.01357e-06
ARHGAP40	1.66994	1.01938e-06
AC079466.1	1.8374	1.02157e-06
PITX1	0.958608	1.02608e-06
HMGA1P1	0.963242	1.04297e-06
LINC01124	1.48521	1.07242e-06
AC027281.1	1.00538	1.08407e-06
SLC26A9	2.03292	1.11285e-06
AC078860.2	1.19588	1.13588e-06
KCNMB2-AS1	1.93735	1.14425e-06
RPS19P3	1.01049	1.14429e-06
COX5BP6	1.12519	1.17387e-06
PRR11	0.933011	1.18986e-06
MIR4713HG	1.14185	1.18986e-06
NAT16	1.33157	1.20233e-06
NEK2	0.94423	1.20941e-06
ACBD7	1.2511	1.21163e-06
HSPE1P5	0.860148	1.25098e-06
MTBP	1.122	1.25501e-06
BX640514.2	1.3534	1.25503e-06
LINC00618	1.09948	1.28596e-06
LINC00922	1.15015	1.30569e-06
KIF23	0.925854	1.30626e-06
RTEL1-TNFRSF6B	1.12072	1.31201e-06
SNORD99	0.968902	1.3322e-06
HNRNPUP1	1.17638	1.33404e-06
MIR6797	0.938404	1.34006e-06
CCAT2	1.46795	1.36965e-06
HASPIN	0.818774	1.40942e-06
TP73	1.38955	1.41091e-06
WDR90	0.908513	1.41617e-06
SPATA20P1	1.22503	1.42037e-06
MTFR2	0.916711	1.4217e-06
CPXM1	1.18766	1.42331e-06
AC135048.4	0.941235	1.43589e-06
ADAT2	0.920021	1.44139e-06
MAGOH3P	1.04685	1.44347e-06
URB2	0.752296	1.45712e-06
CDC42EP2	0.881174	1.46227e-06
WFDC10B	1.29599	1.47796e-06
AP000553.7	0.986597	1.49271e-06
LINC01303	1.17226	1.51378e-06
LINC01511	1.42033	1.55844e-06
C2	1.03594	1.56834e-06
AC009093.1	1.44853	1.59461e-06
AC063952.4	0.928357	1.61051e-06
AC012494.1	1.42807	1.63446e-06
RCN1	0.825806	1.63586e-06
LINC01555	1.60021	1.68966e-06
SNORD72	0.980611	1.69408e-06
MIOX	1.45502	1.69984e-06
RRP12	0.880555	1.70211e-06
HSPE1P2	0.975298	1.716e-06
EXTL3-AS1	1.19788	1.75074e-06
RPS19P1	1.5747	1.78952e-06
LINC01315	1.12098	1.81395e-06
AP001160.1	0.944142	1.81729e-06
AF127577.3	1.84665	1.83507e-06
LOXL2	0.988815	1.87863e-06
SNORA73B	1.91017	1.89024e-06
AC093817.2	1.92989	1.90036e-06
AL121899.1	1.06413	1.92967e-06
AC092115.1	0.963207	1.95239e-06
MAD2L1	0.975523	1.96345e-06
CCDC33	1.52783	2.00769e-06
F12	0.976831	2.0212e-06
MSH5-SAPCD1	1.111	2.05092e-06
RXFP3	0.756271	2.10155e-06
AC144450.1	1.53301	2.12015e-06
AC097658.1	0.955826	2.13727e-06
AC100803.4	1.23566	2.151e-06
IZUMO1	1.19326	2.16977e-06
CDK1	1.04234	2.17192e-06
CHKB	0.931192	2.1885e-06
ASGR1	1.3227	2.19741e-06
PLA2G3	2.40958	2.20406e-06
LMO7-AS1	1.29601	2.20409e-06
GABRE	1.35668	2.21326e-06
RIPPLY3	1.91577	2.26381e-06
MUC5AC	2.62826	2.26837e-06
EIF5A2	0.94177	2.27417e-06
RNA5SP18	1.02423	2.32117e-06
EZH2	0.801856	2.37174e-06
MYBPHL	1.6977	2.40057e-06
AL162727.1	0.946273	2.43862e-06
AC073073.1	0.966361	2.47825e-06
HOGA1	1.50577	2.50022e-06
FRGCA	1.24578	2.52223e-06
OBP2B	1.66446	2.52826e-06
MATN3	1.45656	2.54281e-06
AL096854.1	1.63921	2.55476e-06
SPC24	0.766657	2.56562e-06
CBX3P9	0.927513	2.56707e-06
AC118754.1	1.07411	2.56831e-06
ASB9	1.23877	2.62056e-06
AL732437.3	1.56985	2.63446e-06
MYOSLID	1.06161	2.63742e-06
MINDY4	0.861125	2.6516e-06
OSM	1.50543	2.66245e-06
SERPINB7	1.84077	2.66654e-06
SRXN1	1.53135	2.67113e-06
AC009362.1	1.52858	2.67989e-06
AC005363.2	0.701357	2.68516e-06
SPRR1B	2.05254	2.76346e-06
LINC02266	1.15828	2.79461e-06
SIX4	1.4508	2.81585e-06
ARID3A	1.21328	2.86489e-06
AC093866.1	2.53199	2.88062e-06
STYXL2	3.36322	2.9855e-06
TTYH3	0.876809	3.01658e-06
CD44	0.794876	3.05494e-06
FANCI	0.87147	3.06178e-06
AL122020.1	1.36231	3.07309e-06
SNORA33	1.13846	3.07335e-06
RPL37P2	1.06284	3.10679e-06
HMGA2-AS1	1.59644	3.19921e-06
LINC02882	1.45856	3.19924e-06
AL161663.1	1.18001	3.20694e-06
KRTCAP2	0.76201	3.2505e-06
PPBP	2.43235	3.26528e-06
CCT6P2	1.05455	3.26956e-06
TLCD3A	0.787742	3.27474e-06
AC104304.2	1.15174	3.27566e-06
AC084262.2	1.30971	3.41243e-06
AC134312.5	1.3971	3.45815e-06
LINC01747	0.78946	3.46102e-06
LMNTD2-AS1	1.14277	3.51617e-06
AKAP4	1.24201	3.61595e-06
AC012640.1	0.845815	3.61613e-06
CCDC86	0.802588	3.61701e-06
FDPSP8	0.845833	3.65283e-06
TOMM5	0.869001	3.66287e-06
PYCR3	0.920392	3.71268e-06
SLCO1B1	1.45698	3.77219e-06
AC024560.5	0.829867	4.03176e-06
KLHL17	0.915117	4.06068e-06
AC140076.1	1.43818	4.06625e-06
SNORA3B	0.967858	4.06998e-06
LINC01311	0.885395	4.07886e-06
MRPL3P1	0.974249	4.11496e-06
AC008798.2	0.924	4.11616e-06
AC145207.9	0.995329	4.11913e-06
CDK4	0.748075	4.12606e-06
SORD	0.881072	4.14907e-06
NPM3	0.886067	4.20121e-06
GTSE1	0.869628	4.2467e-06
RDH16	1.10859	4.28171e-06
CHAF1B	0.809857	4.32007e-06
AC091931.1	0.898795	4.35376e-06
REM2	0.883428	4.39587e-06
ANXA3	0.978523	4.40569e-06
SPRR2A	1.8931	4.41256e-06
AC007683.1	0.957928	4.41286e-06
DDIT4	0.939449	4.46111e-06
AC098859.1	0.940668	4.48137e-06
IL17C	1.39265	4.55599e-06
CPNE1	0.953801	4.59724e-06
AC073136.1	0.907836	4.70842e-06
TMPRSS5	1.54403	4.71644e-06
GNB1L	0.814578	4.71644e-06
BX842570.1	1.04817	4.71999e-06
REG3A	3.17641	4.7302e-06
LGR5	1.64106	4.77608e-06
ERICH2	1.44497	4.77866e-06
AC009262.1	1.41588	4.7916e-06
TSPEAR-AS2	1.59225	4.79396e-06
AL023803.3	0.905204	4.8715e-06
PSRC1	0.803587	4.89953e-06
NTMT1	0.709829	4.93039e-06
RPL12P47	1.48048	4.95468e-06
INHBA-AS1	1.19612	4.98097e-06
TDGF1	1.83163	5.02341e-06
SETSIP	0.871749	5.1263e-06
RAD51AP2	1.24452	5.13987e-06
EIF4EBP1	0.82017	5.16147e-06
NOP56	0.810102	5.24711e-06
E2F5	0.863515	5.35107e-06
REG1A	3.33041	5.47099e-06
HCRT	1.07957	5.47392e-06
NSUN5P1	1.00584	5.57405e-06
SLC25A29	0.782593	5.68006e-06
AC023906.1	1.58611	5.72246e-06
TM4SF1-AS1	1.09437	5.76184e-06
KLHL2P1	1.07385	5.80301e-06
MST1	1.04364	5.82698e-06
PCBP2-OT1	0.976056	5.83333e-06
SNORD100	0.991287	5.84106e-06
AC136475.7	1.18894	5.88342e-06
PPP2R5CP	0.883962	5.89066e-06
GOLGA6L2	1.33039	5.91366e-06
ATP6V0A4	1.36383	5.91952e-06
RPS3AP46	1.20962	5.94515e-06
AP003031.1	0.893141	5.97644e-06
IFNL3P1	1.05472	5.97644e-06
FCN3	0.977952	5.98478e-06
STEAP2-AS1	0.881194	5.99262e-06
AC016394.1	0.943789	6.08718e-06
AC007497.1	0.996952	6.18698e-06
ADAMTS4	1.20718	6.20514e-06
NCAPG2	0.835924	6.22532e-06
SPINDOC	0.854155	6.27505e-06
AC022784.6	1.01423	6.28358e-06
SLC13A3	2.01728	6.33766e-06
FOXS1	1.03324	6.46287e-06
WDR74	0.651253	6.4997e-06
DDX11-AS1	0.931147	6.62951e-06
LY6D	1.78649	6.7078e-06
AC012213.3	1.04134	6.72083e-06
GMCL1P2	1.00213	6.75915e-06
BAAT	1.38786	6.77425e-06
SLC6A14	2.02444	6.78761e-06
EIPR1-IT1	0.996329	6.80245e-06
AFP	1.40638	6.80807e-06
Z97200.1	1.22117	6.81133e-06
AC002116.2	0.832617	6.87992e-06
COX4I1P2	0.734765	6.93066e-06
PTPMT1	0.5651	6.96455e-06
LINC01338	1.06138	6.98308e-06
AL138785.1	1.85337	7.02914e-06
PABPC1P1	1.03484	7.03254e-06
AC092614.1	0.993388	7.04018e-06
AC007773.1	1.01353	7.06077e-06
ZNRF3	0.93307	7.1688e-06
AL358472.1	1.25453	7.18683e-06
AP001542.1	1.00598	7.1879e-06
TTLL9	1.0222	7.21244e-06
AC009630.4	0.987975	7.29595e-06
ATAD2	1.02217	7.30866e-06
FOXA2	1.04828	7.37728e-06
LINC02029	0.803292	7.40857e-06
SSBL2P	0.782003	7.42829e-06
RAB5IF	1.41937	7.57486e-06
GRP	1.75941	7.58926e-06
BX890604.1	0.885882	7.62327e-06
CHST4	2.29266	7.81424e-06
AL512652.2	0.950601	7.87265e-06
UVRAG-DT	0.898188	7.87311e-06
MRPL40P1	0.836545	7.87802e-06
CENPN	0.769039	7.87802e-06
FGF20	1.93388	7.98765e-06
PA2G4P2	0.963178	8.05699e-06
AQP6	1.32462	8.0611e-06
TSPOAP1-AS1	1.16779	8.23643e-06
KRTAP5-1	1.1828	8.25713e-06
AC113346.1	1.00957	8.34688e-06
RPL11P3	1.41003	8.40826e-06
LINC01485	1.59969	8.42084e-06
LINC01572	1.13092	8.7793e-06
POP1	0.847473	8.78925e-06
AC112721.2	1.11741	8.80789e-06
AL021578.1	1.27193	8.81788e-06
RPS4XP17	0.819547	8.90498e-06
RRS1	0.799351	8.90734e-06
RNU6-850P	1.1171	8.94256e-06
PRSS56	1.99032	8.95419e-06
WASIR2	1.2257	9.03325e-06
AC079753.2	1.16084	9.13204e-06
CAD	0.822715	9.32596e-06
AC008083.2	1.02806	9.64691e-06
AL359232.1	0.916844	9.68437e-06
CRAT37	1.86911	9.77852e-06
SPRR1A	1.92942	9.79316e-06
SERPINH1P1	0.799156	9.81044e-06
UTP4	0.653446	9.93193e-06
SHB	0.656287	9.95446e-06
C1orf112	0.743752	9.96632e-06
CSTP2	0.769888	1.0025e-05
CBFB	0.810601	1.01497e-05
AC093904.2	1.19981	1.01773e-05
AL353151.1	1.0302	1.02491e-05
CAMKV	1.77718	1.05436e-05
IFITM5	1.08309	1.05652e-05
PRDX4	0.720466	1.06118e-05
HSPE1	0.740726	1.08813e-05
SPNS3	0.940947	1.0996e-05
RPS19P7	1.23442	1.1149e-05
AC010336.7	1.01635	1.11537e-05
PRR19	0.81659	1.11736e-05
AC107081.3	1.09634	1.11802e-05
NAP1L1P3	0.837423	1.11914e-05
SNORD19	0.941532	1.11977e-05
AC010727.1	1.2952	1.13025e-05
AC007750.1	1.15895	1.1466e-05
FXYD4	1.35669	1.1466e-05
MRPL17	0.704174	1.14932e-05
LINC01232	0.961916	1.15123e-05
GLYATL1	1.60834	1.16899e-05
FGF8	0.913321	1.16969e-05
HELLS	0.974747	1.17007e-05
AC112907.2	0.996597	1.21401e-05
SINHCAFP1	0.812314	1.21463e-05
CCT5P1	0.883177	1.21974e-05
CKAP2	0.922787	1.22073e-05
XPO5	0.723354	1.23561e-05
CRLS1	0.912597	1.24268e-05
NUDCD1	0.871614	1.26102e-05
DMRTA2	2.15883	1.26493e-05
AC104472.1	0.951872	1.26534e-05
PRMT5-AS1	0.900998	1.2781e-05
SLC16A1-AS1	1.05124	1.27997e-05
AL353747.2	1.19467	1.31119e-05
SEPHS1P4	0.854284	1.31384e-05
AC093895.1	1.2575	1.31746e-05
HYAL3	0.771937	1.33021e-05
AC007405.3	1.15294	1.33307e-05
NEK5	1.16524	1.33713e-05
VGLL1	1.50454	1.34917e-05
CMTM8	0.714531	1.36436e-05
LINC02043	0.96897	1.37299e-05
RPGRIP1L	0.816823	1.37471e-05
CNN2P4	1.36092	1.37646e-05
LCN12	1.22244	1.39975e-05
AC011700.1	1.10627	1.40209e-05
RPS18P1	0.945797	1.41477e-05
CENPH	0.804383	1.41757e-05
LINC02188	1.30969	1.41947e-05
IFITM3	0.886945	1.42213e-05
CSF3	1.6469	1.42811e-05
AC036176.3	0.978885	1.43056e-05
DSG1	1.26851	1.43883e-05
AGT	1.17828	1.4402e-05
DIRC1	1.01435	1.46247e-05
PODNL1	0.979285	1.46311e-05
LINC02341	1.37838	1.46456e-05
KIF4A	0.883096	1.47443e-05
PABPN1P1	1.00218	1.48133e-05
MPP3	0.933645	1.48561e-05
AC005914.1	1.14024	1.50101e-05
RPL37P1	0.814209	1.51487e-05
TMEM158	0.885698	1.55566e-05
LINC01833	1.98374	1.55686e-05
RPL13P2	1.4724	1.56567e-05
USP26	0.898787	1.56856e-05
HMGB1P8	0.932702	1.57429e-05
CDRT15P4	0.896519	1.58611e-05
PSORS1C2	1.32395	1.59175e-05
NPW	1.35887	1.59619e-05
AL355112.1	0.988212	1.59895e-05
WNT8B	1.13474	1.60323e-05
AC092484.1	0.920073	1.60871e-05
SAP18P2	0.743503	1.61064e-05
AC011352.3	1.07241	1.61296e-05
AC004585.1	0.954587	1.63263e-05
AC024558.1	1.02604	1.66387e-05
AP001122.1	0.838368	1.6702e-05
LINC02672	1.77663	1.67247e-05
AL596223.2	1.02222	1.69103e-05
AC012676.1	0.869246	1.7016e-05
LINC02128	1.47779	1.71535e-05
AL359881.2	1.08854	1.72264e-05
SHROOM4	1.13426	1.72694e-05
RNF224	1.18076	1.74932e-05
SSC4D	0.69009	1.79543e-05
AC099791.2	0.744099	1.82478e-05
PHLDA2	0.915062	1.82554e-05
AC129926.1	0.934067	1.83043e-05
LINC01151	1.10474	1.83331e-05
BEST3	1.50567	1.84514e-05
HES6	1.01948	1.84514e-05
SERPIND1	1.75178	1.85225e-05
TXNRD3	0.727749	1.85919e-05
ATP5MC1P6	0.951087	1.86008e-05
RRP7BP	0.720006	1.8958e-05
HSP90B3P	1.08655	1.89615e-05
NXT1	0.737916	1.90073e-05
LINC02154	1.13443	1.93037e-05
RPL18P13	1.40231	1.93037e-05
SMARCE1P2	0.844541	1.93604e-05
TRIM59	0.761945	1.94359e-05
H19	1.79315	1.97629e-05
ENTR1	0.634991	1.99885e-05
GJB5	2.11234	2.00307e-05
LINC02563	1.42428	2.04184e-05
LINC02244	0.986695	2.05424e-05
AC103706.1	1.15295	2.07774e-05
AC021074.1	1.41642	2.08439e-05
SSTR5	1.76524	2.09827e-05
RANP1	0.870693	2.10278e-05
FGF18	1.13629	2.12944e-05
SEC14L4	1.5828	2.14231e-05
FOXM1	0.816767	2.15163e-05
CFB	0.862321	2.21048e-05
AC083967.1	0.981174	2.21878e-05
CCDC189	0.767519	2.22189e-05
LINC02321	1.10143	2.23376e-05
RPL7AP4	1.13223	2.25064e-05
GAPDHP70	1.01277	2.2507e-05
SNHG7	0.747548	2.25231e-05
LRRC9	1.23576	2.26269e-05
AL355987.4	1.16089	2.29628e-05
LINC02544	1.238	2.33614e-05
AHSG	1.45057	2.35973e-05
AC067942.1	1.1417	2.39316e-05
RASSF10	1.61151	2.40623e-05
AC211433.2	0.775102	2.41065e-05
AL807752.4	0.873059	2.42641e-05
MAD2L2	0.685023	2.43639e-05
AC005324.2	0.989713	2.44705e-05
ZP3	1.01107	2.45544e-05
AQP9	1.69482	2.46139e-05
TMEM75	1.35046	2.46533e-05
RRP9	0.787075	2.48692e-05
AC090505.1	0.788344	2.58707e-05
INO80B	0.711527	2.58882e-05
SLC29A1	0.744612	2.66472e-05
AL009031.1	1.01148	2.66987e-05
AC083809.1	1.11127	2.70697e-05
C7orf69	0.713183	2.74215e-05
COL12A1	1.22426	2.76519e-05
CYCSP6	1.83665	2.80191e-05
TSPEAR	1.57459	2.82221e-05
AC104365.1	1.39982	2.86375e-05
LINC02428	1.48371	2.89706e-05
DSCR9	0.852604	2.90606e-05
AL355802.3	0.866012	2.93695e-05
AC068831.6	0.920068	2.93978e-05
SLC2A1	0.922041	2.94019e-05
ACSL6	2.15059	2.94194e-05
RHPN1-AS1	1.09226	2.99182e-05
GRK1	1.45944	2.99712e-05
AC010547.2	1.4982	3.03081e-05
LINC01141	0.754732	3.03607e-05
POLR1B	0.693195	3.04059e-05
PABPC3	0.848254	3.05421e-05
SUPT4H1P1	0.767057	3.07773e-05
AC007731.5	1.18368	3.08576e-05
DDX10P2	0.621136	3.09694e-05
RPP40	0.831311	3.10261e-05
LINC01524	1.0204	3.11962e-05
SEPTIN14P12	0.724331	3.12825e-05
UBE3D	0.722818	3.1505e-05
SNORA14B	1.08338	3.17448e-05
AP000696.1	0.848755	3.18057e-05
AL357055.1	1.2174	3.19972e-05
AC011483.1	0.981783	3.2227e-05
CST5	0.91558	3.2237e-05
SPNS1	0.783005	3.2246e-05
AC026356.1	1.09747	3.23236e-05
NACA2	1.06708	3.2382e-05
GPR19	0.858502	3.23923e-05
FAM241B	0.812413	3.28182e-05
KRT15	1.0403	3.3177e-05
TRMT1	0.723926	3.32226e-05
AC018641.1	1.29334	3.37214e-05
DUSP2	0.894297	3.42248e-05
NUFIP1P1	0.702162	3.42827e-05
GINS4	0.819149	3.48741e-05
TRIM71	1.64724	3.48933e-05
GJB3	1.07866	3.49759e-05
PRMT1P1	0.875936	3.53958e-05
LINC02814	0.929618	3.55927e-05
PLXNA1	0.753484	3.57154e-05
GARS1	0.721271	3.58141e-05
AC127164.1	1.15175	3.64984e-05
AC004232.2	0.895887	3.66716e-05
EXOSC4	0.731072	3.683e-05
AC068669.1	0.983328	3.70231e-05
SRM	0.725758	3.70737e-05
SPNS2	1.0287	3.72948e-05
EVX1	1.91557	3.74663e-05
MPP6	1.11554	3.80171e-05
AC011933.1	0.920953	3.80388e-05
CDT1	0.83075	3.81002e-05
RPL37AP8	1.58516	3.81713e-05
AL442067.1	1.00831	3.81713e-05
C9orf57	0.833104	3.82249e-05
SLC12A8	0.716416	3.82477e-05
SNHG6	0.721434	3.83689e-05
AL356653.1	0.82441	3.88373e-05
NPIPB13	1.1098	3.89303e-05
KCNK9	1.39765	3.92902e-05
UBL5P2	1.02176	3.93763e-05
AL355994.2	0.810846	3.97836e-05
PSPH	0.795236	3.98318e-05
ACTG1P20	1.17352	4.00405e-05
FDX2	0.636587	4.06319e-05
SULT1C2P1	1.08111	4.06415e-05
TRAF5	0.863015	4.07241e-05
ZNF511	0.667119	4.07784e-05
KPNA2	0.751576	4.10631e-05
CCR8	1.18603	4.12107e-05
AL513324.1	0.854914	4.1862e-05
PPM1N	0.904962	4.19467e-05
FTSJ1	0.613808	4.22204e-05
DOK7	1.22773	4.23713e-05
RPL10P6	1.54324	4.24466e-05
PDPN	0.975849	4.24857e-05
HAPLN3	0.970491	4.2718e-05
AL359922.2	1.207	4.35094e-05
ALDH4A1	0.980248	4.38298e-05
HS6ST2	1.84395	4.39467e-05
PKMP1	1.0692	4.39668e-05
CLSPN	0.847397	4.39823e-05
PELATON	0.924007	4.40516e-05
DNMT3B	0.891178	4.40728e-05
NUDCP1	0.880092	4.41339e-05
NSA2P3	1.15377	4.46356e-05
AC011290.2	0.98917	4.48231e-05
AL021392.1	0.941277	4.48276e-05
FAM72A	1.0386	4.49072e-05
NUP62CL	0.880914	4.49326e-05
SNORD19C	0.980494	4.50577e-05
RPL35AP36	0.989093	4.52777e-05
VTCN1	1.52496	4.55698e-05
CALCA	1.78935	4.58293e-05
GET4	0.763089	4.58881e-05
RPL31P2	0.864885	4.63758e-05
BHLHA9	1.30631	4.63897e-05
RPS11P5	0.946504	4.67927e-05
AC003958.2	1.03699	4.69679e-05
ORM2	1.21127	4.73975e-05
SLC34A3	1.20842	4.77453e-05
AC127071.2	1.18359	4.89648e-05
NEUROG2	1.62039	4.91455e-05
AC012501.2	0.964318	4.92612e-05
TESC-AS1	0.667823	4.92647e-05
FASN	0.854479	5.03671e-05
AC024884.2	0.737229	5.05809e-05
TPT1P12	1.30962	5.07894e-05
GAST	0.961832	5.12301e-05
AC093520.1	0.994331	5.13723e-05
RPL37P23	0.867539	5.13927e-05
NEB	1.40963	5.14339e-05
QSOX2	0.718971	5.17764e-05
NCAPH	0.766321	5.17764e-05
MIR135B	0.67457	5.17764e-05
GRB7	0.851021	5.19171e-05
ABCC2	1.52731	5.20346e-05
DHCR7	0.77924	5.21131e-05
KIF18A	0.853332	5.21196e-05
AC009121.2	0.92713	5.22749e-05
AC009975.1	1.6969	5.27754e-05
GTF3C2-AS1	0.973899	5.29095e-05
SNORD15B	1.37185	5.31578e-05
SLC25A6P2	1.47931	5.38491e-05
PARPBP	0.857001	5.39148e-05
SLC9A3-AS1	1.22617	5.39148e-05
IL36RN	1.1086	5.4126e-05
RPL22L1	1.08663	5.41635e-05
LAIR2	1.2161	5.42983e-05
RBM39P1	0.908643	5.46232e-05
AC002378.1	0.700829	5.46364e-05
HES7	1.09908	5.56531e-05
PTK7	1.09684	5.5839e-05
AC000067.1	0.552059	5.59838e-05
AC067930.4	1.19352	5.60092e-05
LRRC2-AS1	0.919216	5.61099e-05
MAD2L1P1	0.776795	5.61993e-05
AC013410.2	0.769599	5.63873e-05
EXOSC2	0.601271	5.64765e-05
LINC01132	0.913443	5.66581e-05
NFE2L3P1	0.71573	5.66637e-05
MIR6835	0.833146	5.72277e-05
CTU1	0.708866	5.737e-05
MIR4648	0.629132	5.77816e-05
GTF2H4	0.761942	5.78459e-05
CDKN3	0.771266	5.80261e-05
AL161452.1	0.781893	5.81527e-05
AL691482.3	1.0691	5.84571e-05
PCOTH	0.683134	5.84733e-05
PRR5-ARHGAP8	1.00308	5.85908e-05
AC093677.3	0.912877	5.89539e-05
RPS6KL1	0.776878	5.91012e-05
TRAIP	0.669244	5.98073e-05
ERHP1	1.03973	6.07808e-05
AC008687.4	0.918162	6.09763e-05
AC110285.3	1.16996	6.11186e-05
RPL26P29	0.747107	6.11267e-05
AC011611.2	0.907716	6.11387e-05
PTTG1	0.790887	6.12193e-05
TEX19	0.982923	6.13945e-05
SNORD38A	0.639328	6.14678e-05
AL022718.1	1.76312	6.16674e-05
PABPN1P2	0.733413	6.20292e-05
EGOT	1.09249	6.36862e-05
AARSD1	0.853197	6.46519e-05
AC108463.3	1.01828	6.51016e-05
AL049872.1	0.747614	6.54408e-05
AL121899.4	0.71751	6.57607e-05
AC011498.3	0.69798	6.58356e-05
EXOSC7	0.56384	6.59698e-05
LYAR	0.818508	6.67093e-05
GMPSP1	0.775285	6.70918e-05
RTKN	0.645085	6.71229e-05
AC009501.2	0.991273	6.88349e-05
AL732414.1	0.747445	6.90714e-05
NELFCD	0.727219	6.9654e-05
IFITM9P	0.867705	6.96725e-05
XPOT	0.790378	7.06909e-05
CNN2	0.681503	7.10765e-05
ATP6V0CP4	0.981892	7.11365e-05
ZNF887P	0.908238	7.15307e-05
FKBP10	1.02088	7.23358e-05
RPL35AP21	1.14291	7.26825e-05
RNVU1-4	0.885759	7.26895e-05
C10orf55	0.81051	7.29274e-05
PLSCR3	0.712688	7.30331e-05
LINC01549	1.21085	7.30524e-05
AC025176.1	0.977327	7.55504e-05
AC011611.3	0.585374	7.60784e-05
DTNB	0.741421	7.66638e-05
KISS1R	1.17343	7.69126e-05
AC010336.1	0.735874	7.75867e-05
RPS24P16	1.07028	7.81073e-05
PAICSP4	0.838105	7.84003e-05
ANKRD39	0.444743	7.85113e-05
IGSF23	1.28938	7.97796e-05
PPIL1	0.641056	7.98692e-05
AL390879.1	0.823755	8.02329e-05
HSPD1P2	0.831457	8.05624e-05
ONECUT3	2.17953	8.09298e-05
TIGD4	0.965377	8.11902e-05
AC113410.3	0.814069	8.13192e-05
AC009975.2	0.918906	8.17675e-05
LGALS17A	1.4105	8.17859e-05
APOA2	1.51578	8.18437e-05
ACTR3B	0.66887	8.18908e-05
PGAM1P7	0.766935	8.24671e-05
DIO2	1.09831	8.32052e-05
RPL35P2	1.82794	8.40112e-05
LINC02867	0.669817	8.45738e-05
MELTF	0.97653	8.79221e-05
ZNF74	0.630241	8.79221e-05
NPM1P31	0.626676	8.81305e-05
MAGEB17	1.92875	8.86605e-05
RUNX1	0.773908	8.89227e-05
AC022144.1	1.10522	8.89667e-05
PPA1	0.652475	8.90208e-05
CD44-AS1	1.20076	8.93085e-05
LINC02278	0.776612	8.94334e-05
AC112721.1	0.869313	8.97045e-05
AC126696.3	0.878021	8.9768e-05
AC103810.3	0.919815	8.99298e-05
AP003352.1	0.767858	9.02571e-05
AC010326.4	0.626776	9.09788e-05
AC008456.1	1.10539	9.14422e-05
RN7SL28P	0.866194	9.19754e-05
CCN6	1.9508	9.22169e-05
POLQ	0.90507	9.37234e-05
RPL13P12	0.884441	9.39878e-05
HOXB8	1.49677	9.40202e-05
FANCD2	0.707321	9.45617e-05
KIAA0895	0.880091	9.47001e-05
AL583856.1	0.73599	9.51095e-05
CDIPTOSP	1.1258	9.57183e-05
CCDC187	1.26298	9.63804e-05
LINC00524	0.97105	9.70137e-05
AC008966.3	1.01446	9.70392e-05
SFRP4	1.73046	9.71302e-05
AC126773.5	0.708766	9.71567e-05
IGFL1P1	1.12665	9.75459e-05
POU3F2	0.859497	9.83121e-05
IL24	1.5929	9.89767e-05
CLBA1	0.69445	0.000100274
LINC01429	0.897182	0.000100373
SYT8	1.15434	0.00010072
RPL30P4	1.05929	0.000100969
AC091806.1	0.871951	0.000101754
SGO1	0.842226	0.000101827
AC108463.2	0.793159	0.00010215
AC078983.1	0.864501	0.000102277
IFNE	1.09171	0.000102472
PRKCG	1.60622	0.000102592
TIGD1	0.816148	0.000102993
SNORA80B	1.17706	0.00010324
SP6	1.06015	0.000103489
AC004884.1	1.09699	0.000103699
AC107075.1	0.820841	0.000103754
AL592166.1	0.698566	0.000103886
AC004967.1	0.898987	0.000104674
AL121845.3	0.800837	0.000104807
CYP2W1	2.16014	0.000105107
MYOM3	1.35347	0.000105107
NEIL3	0.808832	0.000105314
IPO7P2	0.838188	0.000105738
BTF3P7	0.942982	0.000106921
JADE3	0.777917	0.000108167
AL049637.1	0.901665	0.000108324
MYO16-AS1	1.03395	0.000108324
AC108114.1	1.03743	0.000108696
AC009236.1	1.31693	0.000108762
AKR1C8P	0.993455	0.000109068
CDK2	0.631809	0.000109403
AC092718.8	0.778911	0.000109578
EIF4A1P9	0.632473	0.00011134
AL160408.6	1.02709	0.00011159
PRSS2	2.35789	0.000111776
GAPDHP62	0.683649	0.000112277
RANP6	0.73439	0.000112319
LINC01273	0.985215	0.00011241
CAMTA1-IT1	0.656297	0.000112512
ALKBH2	0.667086	0.000112672
DDX31	0.616598	0.000113209
SPC25	0.738773	0.000114113
AL359834.1	0.682853	0.000114794
AF064858.3	1.05816	0.000114937
BICD1	0.816625	0.00011578
AL138760.1	0.831571	0.00011578
SLC7A11-AS1	1.30808	0.000116672
H2AZP2	0.87795	0.000116806
AL512652.1	0.902115	0.000117716
PCNX2	0.782771	0.000118245
CA5A	0.767191	0.000118652
EIF5AP3	0.708397	0.000120815
TPRXL	1.49924	0.000121168
AC024619.4	1.0522	0.000121567
SNORA74A	1.3505	0.000121992
LINC02254	1.27531	0.000122357
LINC01913	1.23404	0.000122906
RELT	0.649462	0.00012366
SETP3	0.76511	0.000124248
ATP6V1FNB	0.995609	0.000124252
AC016925.3	0.979448	0.000124573
AC023825.2	0.970003	0.000125107
GGCT	0.678444	0.000125817
PCBP2P1	0.713931	0.000127119
AL592148.1	0.843018	0.000127119
AL591222.1	0.887838	0.000127218
GAPDHP67	0.803938	0.000128264
AC003093.1	0.636139	0.000128802
AP000525.1	1.15579	0.000129192
AL133330.1	1.02106	0.0001292
AC011492.1	0.73268	0.000129288
IRX3	1.45223	0.000129404
FO393400.1	0.769113	0.000129516
OFCC1	1.16889	0.000129765
SCAT2	1.00067	0.000129826
NCAPG	0.790818	0.000129878
SPRR3	1.62957	0.000129892
TNNT2	1.1988	0.000130501
KLHL31	0.983616	0.000130566
AP001434.1	0.813007	0.000130566
ARHGEF39	0.680654	0.000132307
FKBP4P6	0.752177	0.000132307
AC093908.1	1.23147	0.000132463
RPS5P8	1.36173	0.00013307
NLE1	0.664118	0.000133494
AC127024.2	0.923045	0.00013355
DTL	0.781446	0.000136115
MIR378D2HG	0.654499	0.00013774
KRT18P15	0.780566	0.000139348
SNORD67	0.902224	0.000140015
AF233439.2	0.626039	0.000140299
ATP5MC2P2	0.905839	0.00014054
Z82243.1	0.992336	0.000141017
SUGT1-DT	0.916831	0.000141165
KDM3AP1	1.03996	0.000141167
PIMREG	0.756085	0.000141189
MME	1.34707	0.000141895
ZBTB12	0.812621	0.000142178
SMPD5	0.848724	0.000142227
AL137782.1	1.22281	0.000142442
AQP2	0.902084	0.000142947
AC108112.1	0.6752	0.000143248
RPL36AP13	0.851136	0.000143518
TRIM72	1.88915	0.000144037
HNRNPA1P27	1.00428	0.000144651
LINC02348	1.28265	0.000145049
RAE1	0.699639	0.000145741
AC008763.1	0.889438	0.000146276
AC007285.1	0.899462	0.000146475
TAGLN2P1	0.755882	0.000147316
POLR3G	0.93635	0.000148247
MORC4	0.76356	0.000148397
NANP	0.714329	0.000149387
KRTAP3-1	0.994845	0.000149501
FAM83C-AS1	0.801804	0.000150656
AL445183.2	0.994736	0.000151576
STIP1P3	0.906435	0.000151884
WDR43	0.714301	0.000152811
HOXC11	1.92642	0.000152811
CHEK1	0.745835	0.000152852
PRMT3	0.694195	0.000152866
MEX3D	0.576501	0.000153099
CMTM7	0.746924	0.000154087
AL732366.1	0.939465	0.000154457
AC011773.1	0.771595	0.000154606
EVPL	0.922544	0.000155062
RPL35AP27	0.995785	0.00015616
KRT6C	1.16915	0.000156882
AL161891.1	0.970276	0.000157839
NAP1L4P3	0.770239	0.000157839
AC092718.4	0.768162	0.000158035
ZDHHC20-IT1	0.81076	0.000158267
RFC4	0.690088	0.00015861
AP001469.3	0.768742	0.000159568
PGLYRP3	1.07299	0.000160082
LINC00896	1.02077	0.000162205
AC107032.2	0.758803	0.000163605
AP001066.1	1.06719	0.000165096
LINC02073	0.790593	0.000165191
TAF1D	0.775764	0.000166888
POLD2	0.668719	0.000168053
DNAJA1P3	0.764147	0.000168174
AL008723.2	0.938705	0.000168996
IFITM3P9	0.889673	0.000169533
MIR647	0.97217	0.000170037
LDHAP2	0.836922	0.000170289
CARMIL3	0.947596	0.000172049
HMGA1	0.742132	0.000172349
NXT1-AS1	0.774109	0.000172601
C1QTNF5	0.741153	0.000172697
LINC00958	1.20483	0.000173683
TNFRSF10B	0.679789	0.00017687
ITGA2	0.853697	0.000176881
SLC12A2	0.836693	0.000177756
SLC7A6	0.712781	0.000177792
PRDX2P4	0.917697	0.000178763
CENPF	0.937993	0.000179224
C17orf77	1.92484	0.00017954
SNORD17	1.30681	0.00017954
MT-TM	1.4355	0.000179617
PRNCR1	1.10447	0.000179696
RPS8P3	0.795403	0.000179696
TOP2A	0.878667	0.000180372
PPP1R14BP4	0.743217	0.000180732
CDC25C	0.683678	0.00018097
AP003032.1	0.857908	0.000181899
TIMM17BP1	0.559069	0.000182538
EEF1E1	0.721925	0.000182825
EIF3IP1	0.903013	0.000183076
C2orf15	0.739109	0.000183296
GZMB	1.22342	0.000183473
POLD2P1	0.788555	0.000183556
C1QBPP2	0.850847	0.000184853
PRR9	1.53615	0.000185848
H1-4	1.52077	0.000186117
NME2P1	0.762327	0.000188334
MTND4P26	1.01734	0.000188577
AL136126.1	0.889682	0.000191056
LINC01267	0.828461	0.000191995
CCNA2	0.693619	0.000192869
UPK2	1.26744	0.000193177
CDC25A	0.721626	0.000194137
AC132872.2	0.829117	0.000197531
GLYATL1P2	0.690877	0.000198003
AL136172.1	0.607776	0.000198197
AL096828.3	0.863852	0.000199422
SKA1	0.728332	0.000200137
LINC00513	1.12494	0.000200681
NUFIP1	0.74615	0.000200944
AC004471.1	0.772742	0.000201294
B9D1	0.607193	0.000202317
MND1	0.768463	0.000202882
AL133331.1	0.583625	0.000203067
AL121832.3	0.884613	0.000203808
U82695.1	0.635319	0.000204091
AL023803.2	0.817309	0.00020473
SMILR	0.791076	0.000206414
AC069218.1	0.939088	0.000206425
RPP21	0.625439	0.000206523
AL121829.2	0.874865	0.000207518
LINC02832	0.698188	0.000207996
REG1B	2.65626	0.000208696
IRAK2	0.876421	0.000210799
DLEU1	0.850925	0.000211149
LINC01709	1.11293	0.000211188
LZTS1	0.915424	0.000212229
KRTAP3-2	0.758362	0.00021264
CPB2	0.839317	0.000213607
AC092118.1	0.665752	0.000214492
CAPN12	0.982495	0.000216143
ARIH2P1	0.578274	0.000216205
AL031719.2	0.669549	0.000217015
DCAF13	0.720016	0.000217409
AC083906.3	0.70398	0.000219654
AL445985.2	0.863237	0.000220757
MCM7	0.674127	0.000221317
AP002981.1	0.617348	0.000221511
HAUS5	0.634125	0.000222189
IL20RA	0.735925	0.000223394
AL033543.1	1.17711	0.000224369
XPNPEP3	0.564769	0.000224854
RPL13AP12	0.777205	0.000225313
RPS27AP5	0.7383	0.000225501
TTC16	1.00782	0.000225501
PPBPP2	0.585641	0.000225682
CHKB-CPT1B	0.797126	0.000226295
AC026356.2	0.921179	0.000226419
AC012615.1	0.610477	0.000228556
SCML1	0.865795	0.000229283
DNA2	0.835054	0.000230141
CYP24A1	1.52058	0.000230738
AL096677.1	0.823585	0.000231096
UBA52P3	1.00363	0.000231096
AC087741.1	0.82572	0.00023235
LINC01210	0.957325	0.000232527
BIRC7	1.14686	0.000232623
AL662797.1	0.728979	0.000233505
PAICS	0.713548	0.000234299
AL512356.5	1.15659	0.000236025
AREG	1.20764	0.000236149
BMP7-AS1	0.603725	0.000236441
IARS1	0.59518	0.000237033
LYZL4	0.660534	0.000238079
EDNRA	0.991772	0.000238679
PLK5	1.09921	0.000239143
ANKRD1	0.955528	0.000239494
AKAP8P1	0.699958	0.000240444
NRADDP	0.807289	0.000240883
AC069499.2	0.699665	0.000242854
AL136307.1	0.943921	0.000243095
MAGEA10-MAGEA5	0.580751	0.000243374
KRTCAP2P1	0.98054	0.000244008
AC020612.1	0.759604	0.000244626
RPS6P26	1.10684	0.000244772
RPL5P18	0.78921	0.000246652
AC026120.1	0.725458	0.000248072
AC073257.1	0.947043	0.000250268
TREML3P	0.840813	0.00025127
SNRPD2P1	0.732122	0.000252578
AL354983.1	0.676711	0.000252794
IL1RN	1.13821	0.000253375
AL670729.3	1.15048	0.000253875
ARHGEF38-IT1	0.956566	0.000256669
EXOSC3	0.494193	0.000256793
CBLIF	1.55967	0.000258597
FDPSP5	0.683147	0.000258614
SRCIN1	0.990984	0.000261363
SLC5A2	0.853026	0.000262577
MTND5P28	0.90767	0.00026347
AC007608.2	1.11305	0.000265248
PILRB	1.04893	0.000265367
AC084864.1	0.753342	0.000268078
RNVU1-8	0.780757	0.000269631
AP001357.2	0.59425	0.000271259
AC027307.1	0.643121	0.000271473
CENPW	0.709415	0.00027221
SPZ1	0.697989	0.00027284
ATAD3B	0.720571	0.00027284
PKMP5	0.878079	0.000274841
AL591069.1	1.21348	0.000275128
AC107308.1	0.753151	0.000275757
AC010789.2	0.757767	0.000275781
AC109479.1	0.729075	0.000277673
METTL26	0.623575	0.00027769
RN7SL255P	0.678818	0.000277838
GAPLINC	0.851744	0.000279855
COL27A1	1.06067	0.000281748
AL133299.1	0.786069	0.000282217
BHMG1	0.774688	0.000282267
AC073150.1	0.606437	0.000283161
FOLR1	1.67404	0.000284519
CCT6A	0.617111	0.000286492
LINC01968	0.733779	0.000288471
AC009630.2	0.615065	0.000290074
DHX34	0.665549	0.000290607
GSC	0.861889	0.000291358
SLC5A4-AS1	1.26562	0.000293533
CHCHD6	0.620566	0.000294372
AC133528.1	0.855955	0.000294372
ANGPT2	0.811978	0.000294843
AC245140.3	0.811384	0.000294939
C15orf54	0.854195	0.000295311
AC109460.3	0.752445	0.00029563
AL033381.2	0.806179	0.000296491
AL358176.3	0.811149	0.000296875
AC116345.1	1.68292	0.000302939
SNORA65	0.804126	0.000304708
MYRF-AS1	1.09936	0.000304782
RIPPLY1	0.857202	0.000306231
GRINA	0.644839	0.0003073
UTP14A	0.761687	0.000309998
AL139095.2	0.919357	0.000310931
AL355338.1	0.715051	0.000311055
EPHB3	0.987144	0.000311586
MAGEB5	0.586217	0.000311744
LINC02560	0.902046	0.000313242
MUC6	1.94742	0.000313693
SNORD1B	0.634289	0.000313828
AZGP1P2	0.56549	0.000317096
LINC02027	1.08625	0.000319813
ALKBH6	0.713021	0.000320268
ABCA9-AS1	0.990028	0.000321796
KIFC1	0.69382	0.000322349
IFIT1P1	0.707514	0.000322365
AC005740.2	0.517358	0.000322954
AC055714.1	0.662916	0.000323751
MC1R	0.744082	0.000324912
SPATA33	0.599629	0.000326055
GALK1	0.673426	0.000326418
AP000553.6	0.636219	0.000327075
ATP6V1E2	0.695023	0.000327658
LHX5	1.06473	0.000328345
AC026401.3	0.682165	0.000329641
ANKRD20A19P	0.777414	0.000334476
BUB1B	0.765961	0.000335145
C9orf43	0.772837	0.00033547
PNO1	0.627151	0.000335802
TCFL5	0.734146	0.000335829
TNNT1	1.63777	0.000339527
BMP4	0.949113	0.000339649
SUV39H1	0.587639	0.000342208
LRRC43	0.990369	0.000343269
PRDM13	1.37907	0.000343573
SCARNA9	1.06114	0.000345541
ABCA12	1.60195	0.000345728
RNF225	0.67949	0.000345784
AC004801.1	0.700003	0.000346311
AC020763.1	0.666414	0.00034678
DMP1	0.680951	0.000347371
AC007240.1	0.784766	0.000348394
SUV39H2	0.638276	0.0003488
[truncated: 29,937 more rows]

## Sheet: DOWN
gene	logFC	padj
DHRS7C	-3.78491	3.13319e-132
OTOP3	-6.04763	3.13319e-132
OTOP2	-10.1354	1.00587e-126
KRT24	-6.42953	7.87902e-115
AL772337.1	-5.02493	8.5278e-111
VSTM2A-OT1	-2.72975	9.52232e-104
CA7	-7.52941	8.86834e-103
AC114492.1	-1.92337	2.55296e-102
BEST4	-6.91493	3.61618e-102
LINC00974	-5.18966	7.61281e-101
MMP27	-3.33246	5.72311e-99
LINC00682	-4.12899	9.95544e-96
SLC17A8	-5.29089	9.23674e-95
DAO	-5.71982	9.36489e-95
RN7SKP127	-4.44337	1.15127e-94
LGI1	-5.48632	2.07079e-92
FAM180B	-4.1391	5.82645e-91
MT1CP	-2.46076	4.11754e-90
AC025470.2	-3.0978	7.82988e-89
CD177P1	-5.83415	3.76038e-88
FOLR1P1	-4.73497	1.75659e-87
CMTM5	-4.29393	4.6177e-86
AADACL2	-3.7813	2.38352e-85
PCSK2	-6.30932	9.32741e-85
CHAT	-5.15668	1.15331e-83
VSTM2A	-6.37393	8.84746e-83
SGCG	-4.23644	1.67469e-81
AL445363.2	-1.95446	7.9697e-81
AC092652.1	-4.95749	8.95533e-81
FAM135B	-5.28144	1.0481e-80
NPY2R	-4.83226	1.26578e-80
MAS1L	-3.19439	1.61414e-80
KHDRBS2	-4.13169	1.95353e-80
SLC25A47P1	-2.76894	2.78468e-80
RERGL	-5.96237	4.21463e-80
SLC25A34	-4.72017	1.54725e-79
CDH10	-3.31274	4.43475e-79
NGB	-4.38301	7.52177e-79
AL031430.1	-1.55452	4.17036e-77
GUCA2B	-8.78617	5.63892e-77
KRTAP13-2	-4.6145	6.19745e-76
MYOC	-6.47463	3.98769e-75
MS4A10	-4.75972	5.06357e-75
CLEC3B	-4.84514	8.20664e-75
TMEFF2	-4.47191	7.61751e-74
AL355499.2	-1.66863	7.75745e-74
FEV	-5.28453	1.10627e-73
STMN4	-4.53831	2.33111e-73
PYY	-8.26476	2.87708e-73
TMEM151B	-4.2113	5.98364e-73
RXRG	-4.61884	8.67661e-73
MT1JP	-2.83219	9.23045e-73
PHOX2B	-5.10899	1.21112e-72
AC093277.1	-3.66461	3.1016e-72
P2RX2	-4.03417	3.66894e-72
ABCG2	-5.48731	3.7107e-72
AL121949.2	-3.5345	5.42667e-72
ELANE	-3.88589	2.8817e-71
AC023157.1	-3.4191	5.24621e-71
AC005358.1	-4.11258	5.95033e-71
SLC30A10	-7.39207	6.21711e-71
DUSP21	-1.96212	8.1647e-71
AL161717.1	-2.34153	1.02763e-70
PLAC9P1	-2.1616	1.02763e-70
CDKN2B-AS1	-5.89879	1.08988e-70
AC026391.1	-2.88628	1.7166e-70
LINC02000	-3.49237	3.245e-70
TMIGD1	-9.16945	4.38951e-70
AVPR1B	-3.83225	4.77662e-70
GPR119	-2.61396	4.50872e-69
SCGN	-6.48123	1.6769e-68
LINC02490	-4.18774	2.49303e-68
PMP2	-4.64833	5.36251e-68
AC007603.3	-2.03919	7.17323e-68
SST	-6.64106	2.26359e-67
USP2	-4.81405	4.99624e-67
AC007182.1	-5.3612	1.56972e-66
CA2	-6.02847	2.65879e-66
AC073283.2	-4.46725	3.00652e-66
LINC00507	-3.62023	3.70862e-66
AC024610.2	-3.13776	6.02277e-66
TEX11	-4.56557	1.23195e-65
TCEAL6	-3.03608	1.47912e-65
AL122003.1	-2.90161	3.68172e-65
PLP1	-6.69373	4.10022e-65
VEGFD	-4.81361	8.95189e-65
SPIB	-6.12636	9.59508e-65
ABCB11	-5.58071	7.57615e-64
PHOX2A	-3.9337	1.08731e-63
C2orf88	-4.52544	1.16496e-63
GCNT2	-4.81815	6.818e-63
TCEAL5	-3.8057	3.21846e-62
PKIB	-5.0411	3.42322e-62
LINC01571	-2.9654	3.76103e-62
TAT	-4.10673	3.86414e-62
LINC01645	-4.16439	3.86414e-62
AC009570.2	-4.32264	4.11828e-62
AC082651.2	-2.241	1.08318e-61
AC104407.1	-2.95822	1.48424e-61
ENPP6	-4.21682	2.05463e-61
CLDN8	-8.10938	3.84447e-61
SPHKAP	-2.82757	9.96935e-61
CLDN23	-3.57572	1.91121e-60
PGM5-AS1	-4.69378	2.65883e-60
MAGEE2	-2.83276	2.74341e-60
GFRA2	-4.65125	5.53158e-60
AC073050.1	-3.23398	6.21363e-60
CADM3	-6.09278	2.8871e-59
CA1	-9.96262	4.03252e-59
SYT10	-3.71868	4.06736e-59
CD177	-7.79218	4.87423e-59
SLC51A	-3.93001	4.87423e-59
ASPA	-4.73615	5.50722e-59
BMP3	-7.20497	6.94243e-59
XKR4	-4.9522	6.98885e-59
PI16	-6.43681	1.77307e-58
GALR1	-3.72431	3.98462e-58
CADM2	-5.22189	6.71266e-58
SCARA5	-6.41182	8.95204e-58
TUBB4A	-3.99948	1.06662e-57
ABCA8	-6.1926	1.54993e-57
CMA1	-5.02636	1.70488e-57
ECRG4	-5.25975	2.02986e-57
HSD3BP2	-2.96905	2.57789e-57
LINC01985	-1.83723	2.88028e-57
LYVE1	-5.15272	2.88028e-57
NPY	-4.03368	5.15447e-57
CNGB1	-3.72814	5.38728e-57
GLP2R	-4.96127	1.05217e-56
RSPO2	-5.2592	1.25141e-56
SULT1A2	-4.27232	2.002e-56
NRXN1	-6.0118	2.39006e-56
MAMDC2	-6.01068	2.67361e-56
CTNND2	-4.42328	8.42127e-56
ARPP21	-3.06474	1.44397e-55
LINC02829	-3.33749	1.95238e-55
AC087379.2	-2.58938	2.25049e-55
RIMS4	-4.65417	2.31369e-55
SLC10A2	-3.94339	2.69002e-55
AC036111.1	-2.6273	3.22306e-55
AL772337.2	-1.28654	3.50625e-55
PCARE	-1.98886	3.76109e-55
PGM5P4	-3.02884	3.86101e-55
LINC01351	-3.04055	4.12101e-55
AQP8	-9.36663	4.12101e-55
PPY	-2.92202	4.46601e-55
ELAVL3	-3.43237	6.13206e-55
AL121790.2	-4.61402	6.56759e-55
SLC7A14	-4.66988	8.71719e-55
GUCA2A	-7.29046	9.00685e-55
GCG	-7.62201	9.63715e-55
SLC5A7	-4.33673	9.80682e-55
PRIMA1	-6.21108	9.89583e-55
SH2D7	-4.65401	1.32276e-54
CHST9	-3.7318	1.4903e-54
SLC17A7	-3.69119	2.37194e-54
AC103563.1	-4.20688	2.6103e-54
TMEM72	-5.70826	3.22088e-54
HS3ST6	-3.59129	5.18803e-54
MUSK	-5.04208	5.83462e-54
PIRT	-5.25227	5.91728e-54
MAS1LP1	-1.46502	6.86219e-54
MT1M	-5.80041	8.38217e-54
IL6R	-3.50309	9.68004e-54
ST8SIA3	-3.65756	9.68092e-54
AC104051.2	-1.92882	1.0511e-53
CDKN2B	-4.02939	1.08045e-53
CASR	-3.43532	1.09878e-53
HSD3B2	-6.33103	1.1588e-53
TMEM100	-4.98904	1.45799e-53
ASTN1	-4.4704	1.543e-53
SMIM28	-3.37481	1.66157e-53
ANGPTL7	-5.16904	2.40555e-53
AMPD1	-4.97176	2.59139e-53
SPOCK3	-4.22239	2.98169e-53
ANGPTL5	-2.83238	3.70406e-53
NSG2	-5.25455	3.73771e-53
AP001330.1	-1.49367	4.94548e-53
MAL	-4.35399	5.21526e-53
MGAT4C	-3.81999	6.93175e-53
AC024651.3	-1.96644	8.91535e-53
ZNF575	-2.40536	9.72932e-53
LINC02147	-2.1398	1.12812e-52
FAM107A	-4.35024	2.0556e-52
AC093607.1	-3.01064	2.61422e-52
AL121785.1	-3.94545	3.55207e-52
AC116345.3	-1.99021	3.7989e-52
AC087379.1	-5.96904	6.2448e-52
ROPN1	-3.11642	7.68093e-52
LINC00891	-2.6684	8.69831e-52
GSG1L	-3.14233	1.29592e-51
LINC02268	-3.13816	1.62873e-51
CLEC4M	-2.603	1.74686e-51
LINC02023	-4.72478	1.87286e-51
RNU6-140P	-3.12618	2.11175e-51
ALPI	-5.52412	2.43729e-51
AC092834.1	-3.87914	2.86476e-51
TPH1	-4.66531	3.34272e-51
PRKG2	-4.57936	4.98164e-51
UGT1A8	-5.60099	7.6534e-51
GABRG1	-2.02713	8.88725e-51
DHRS11	-3.05854	1.32718e-50
HTR3E	-4.29155	1.6358e-50
AC004947.1	-3.45445	1.70147e-50
ARHGAP15-AS1	-3.13954	2.05799e-50
LRRN2	-4.71188	2.4257e-50
ATCAY	-3.92918	2.62874e-50
BRINP3	-6.38057	2.68563e-50
PLCD1	-2.86759	3.07055e-50
PLAC9	-3.25568	4.87521e-50
PCAT18	-2.3567	5.06904e-50
AC016027.1	-2.82931	5.17064e-50
WARS1P1	-1.61351	5.32612e-50
DMRTA1	-4.60339	6.20964e-50
SMPDL3A	-3.24228	6.65705e-50
HPSE2	-4.39885	6.78589e-50
GBA3	-5.99507	6.87437e-50
HPGDS	-3.8889	8.74273e-50
MAB21L1	-3.85807	9.08112e-50
SFRP1	-6.23434	1.02243e-49
TMEM37	-3.85927	1.09126e-49
CTSLP8	-1.28913	1.13553e-49
AP001554.1	-4.09718	1.33929e-49
AC015908.2	-3.17849	1.44531e-49
SLC4A4	-6.40768	2.06691e-49
HMGCLL1	-3.40913	3.07396e-49
PAUPAR	-2.0564	3.14016e-49
NAP1L2	-4.60876	3.43228e-49
LRRC3B	-2.96648	3.53753e-49
SLC51B	-5.28243	4.36112e-49
DPP6	-5.11313	4.47733e-49
INSL5	-5.74533	5.9648e-49
CCN5	-5.44089	6.06217e-49
AC055874.1	-1.84966	6.4934e-49
PLD5	-2.94873	6.84184e-49
PRPH	-4.49378	9.7145e-49
RPL12P14	-3.59743	9.86757e-49
SLC26A2	-5.38555	9.86757e-49
AC012317.2	-5.13911	1.02314e-48
FRMPD4	-3.83433	1.71149e-48
MOBP	-3.17382	1.74994e-48
AC011504.1	-2.5467	2.23037e-48
KLF4	-3.25037	2.25657e-48
IGKV1D-37	-2.34653	3.09324e-48
AC004707.1	-2.96503	3.29732e-48
C16orf89	-4.9117	4.77024e-48
LINC01668	-2.78979	4.81529e-48
CCL23	-3.89523	7.62326e-48
AC108075.1	-1.4558	7.99421e-48
PLPP1	-2.49633	1.16526e-47
LINC01687	-4.66547	1.27686e-47
NAALADL1	-3.56284	2.19979e-47
ATP1A2	-5.96209	2.76841e-47
TMEM220	-3.5675	2.88325e-47
SLC6A19	-6.86101	2.90901e-47
AC020978.4	-3.3605	3.30657e-47
KRT9	-3.08581	3.59436e-47
AC015908.5	-1.25985	4.20947e-47
MCHR2	-2.01702	4.67528e-47
ADCYAP1R1	-4.94589	5.31511e-47
TINCR	-4.2894	6.57938e-47
CHGA	-7.7292	6.66517e-47
AHCYL2	-3.33127	7.03833e-47
CLCA4	-8.69633	7.47758e-47
SLC13A1	-3.39031	8.03069e-47
SLC30A8	-2.95686	8.37503e-47
TP53INP2	-3.26502	1.1127e-46
AC020779.2	-3.04072	1.20277e-46
FOXD3	-3.59551	1.26344e-46
AC079467.1	-1.88932	1.31392e-46
LINC02031	-1.93292	1.40021e-46
SLITRK3	-4.78313	1.48678e-46
AC007556.1	-2.26679	1.52756e-46
CNTFR	-6.064	1.6316e-46
IGKV1OR-3	-2.36057	1.80446e-46
C14orf180	-3.30795	2.04412e-46
SLAMF6P1	-4.0487	2.51598e-46
GSTM5	-3.72637	3.49686e-46
ADAMDEC1	-4.49969	3.71751e-46
AL137026.3	-2.21752	4.35809e-46
AC123912.4	-3.93924	4.82628e-46
NRG2	-3.30149	4.90403e-46
KRT27	-1.90321	5.83981e-46
TMEM253	-3.31895	8.01348e-46
MT1H	-4.97297	9.23425e-46
CNTN2	-4.64271	1.00201e-45
PHLPP2	-3.04051	1.02933e-45
SCN7A	-6.25257	1.21194e-45
SOX10	-5.08781	1.40116e-45
MT1F	-3.57061	1.58017e-45
BCHE	-5.26808	1.97928e-45
NAAA	-2.64931	2.10341e-45
LINC01954	-3.2434	2.62295e-45
CA3-AS1	-3.83007	2.84712e-45
TNXB	-4.92137	2.86892e-45
AL353801.1	-2.64372	3.10565e-45
ANPEP	-5.36077	3.30585e-45
MS4A12	-8.22135	3.33163e-45
CRHBP	-3.12731	3.66978e-45
ADH1B	-6.99371	3.92595e-45
SEMA3E	-5.50527	3.93199e-45
PYGM	-3.9118	3.96851e-45
GPAT3	-3.29378	3.96851e-45
PDE6A	-4.76681	4.00408e-45
CA4	-8.04075	4.03871e-45
ATP2B3	-3.09678	4.41221e-45
RASGEF1C	-3.67132	4.75492e-45
SLC4A10	-4.71159	6.36732e-45
FRMD6-AS2	-2.48131	8.10825e-45
GPT	-4.14374	1.15112e-44
AC026461.2	-1.13575	1.30544e-44
MEP1B	-5.27249	1.42349e-44
AL590240.2	-1.94785	1.4999e-44
GNG7	-3.51803	1.57481e-44
OLFM3	-3.76046	1.67537e-44
NEFM	-3.91731	1.70771e-44
AC009951.6	-2.5315	1.74449e-44
CD163L1	-3.72919	1.7852e-44
ADGRB3	-4.30872	1.96128e-44
SLC27A6	-3.76825	2.16951e-44
CHL1-AS2	-2.23558	2.34218e-44
GDPD2	-4.35399	2.69639e-44
PLCD4	-3.65945	3.07343e-44
AC093642.6	-2.58928	3.7525e-44
G6PC	-3.51718	3.87983e-44
LMX1A	-3.73713	4.11973e-44
AC005622.1	-3.26678	4.86191e-44
SCNN1B	-6.05589	5.36161e-44
RALYL	-2.75379	5.64663e-44
NUPR2	-3.04775	6.60971e-44
LEXM	-3.20454	6.68169e-44
TNFRSF13B	-4.40907	6.92265e-44
HTR3C	-3.72488	7.73421e-44
NEXMIF	-4.50996	8.04409e-44
NRSN1	-3.3191	8.17648e-44
SLC22A5	-2.30751	8.18583e-44
AL132642.1	-3.41552	8.93127e-44
FHL1	-3.83437	1.03419e-43
SCN9A	-4.67428	1.58345e-43
P2RY4	-3.46305	1.59201e-43
MPPED1	-2.11462	1.69233e-43
AL731557.1	-1.63363	1.78229e-43
ZNF536	-4.17521	2.46473e-43
AC009522.1	-2.64516	3.38396e-43
SCN11A	-3.9097	3.46193e-43
RNF152	-3.61985	3.54772e-43
STMN2	-5.03426	3.83139e-43
SPINK2	-4.01146	3.89812e-43
ITM2C	-3.09201	3.92477e-43
ZDHHC22	-2.86267	3.97058e-43
SEMA6D	-4.04486	4.08055e-43
IGKV1OR9-2	-2.50787	4.41755e-43
AL022318.1	-2.83844	4.63196e-43
TMEM82	-4.68711	5.56612e-43
PIK3C2G	-2.68864	5.8877e-43
SPATA31C1	-1.2964	5.89254e-43
CITED2	-2.35992	6.15355e-43
GREM2	-5.52998	6.1839e-43
PROKR1	-2.5252	6.6626e-43
NPY6R	-5.34871	6.66924e-43
CDH19	-5.47914	7.4873e-43
TRPM6	-5.35659	8.69449e-43
CBLN2	-3.82378	9.01127e-43
PTGDR2	-3.48395	1.0534e-42
ELAVL4	-3.93855	1.24765e-42
AC092723.1	-3.53735	1.2777e-42
AL391807.1	-2.83242	1.57988e-42
RDH5	-2.71803	1.59642e-42
ACADS	-2.84348	1.66347e-42
ENTPD5	-3.25014	1.74035e-42
CNR1	-4.97342	1.79336e-42
LINC00092	-3.02114	1.85524e-42
TAGLN3	-4.13485	1.85849e-42
LIFR	-4.2883	2.10957e-42
NR3C2	-3.54331	2.2395e-42
PDK4	-3.97086	2.33482e-42
HSD17B2	-4.50427	2.52026e-42
MLIP-AS1	-1.32444	2.72702e-42
ACTL6B	-2.47388	2.86189e-42
MPZ	-3.27726	2.93417e-42
ACTG1P22	-3.35822	5.06841e-42
PKNOX2	-3.61432	5.89135e-42
AC092667.1	-1.5494	6.17918e-42
PTGS1	-3.19107	6.46376e-42
PDZD4	-3.97452	8.51242e-42
CNGA3	-4.33561	8.62572e-42
FUCA1	-2.35012	9.14111e-42
AL355863.1	-2.13501	1.02919e-41
GRIK3	-4.16498	1.24996e-41
TMEM236	-4.98928	1.37107e-41
AC005180.1	-3.20975	1.3958e-41
AL589987.1	-1.32501	1.39679e-41
AC073900.1	-1.65849	1.39943e-41
SORCS1	-4.88373	1.45109e-41
LDHD	-4.02787	1.5956e-41
GABRG2	-3.63057	1.67224e-41
SEMA6A-AS2	-3.09744	1.67224e-41
PDE2A	-3.17001	1.79922e-41
AC010776.2	-1.85744	2.01393e-41
HTR3B	-1.8834	2.06571e-41
AC104024.1	-2.60273	2.11955e-41
CLEC9A	-3.3501	2.16658e-41
AC110491.1	-2.54263	2.33946e-41
NLGN1	-4.21832	2.35715e-41
RETSAT	-2.37683	2.71416e-41
SLC22A18AS	-2.79214	2.75542e-41
SYT4	-4.43616	3.0684e-41
TMEM196	-2.01	3.28384e-41
FGFBP2	-3.32176	3.32883e-41
LINC01975	-2.62591	3.48437e-41
SECTM1	-3.85298	3.56834e-41
LINC00842	-2.53987	3.70633e-41
CA10	-3.315	4.20204e-41
TMEM59L	-3.986	4.57571e-41
LINC01080	-2.53858	4.61973e-41
P2RX1	-3.19037	4.93894e-41
ABCC13	-4.42022	5.04913e-41
PADI2	-4.47089	5.60326e-41
AC104211.1	-2.75181	5.66544e-41
ADH1A	-2.57111	6.64841e-41
GNG8	-2.75892	7.15529e-41
ASB5	-4.36854	8.28951e-41
EMILIN3	-3.15025	8.89231e-41
NKX2-3	-3.62303	8.98053e-41
RBMS3-AS3	-2.94259	9.47514e-41
IGKV2D-30	-4.59647	9.94691e-41
GPX3	-3.2596	1.04762e-40
SLCO4C1	-4.51331	1.26333e-40
CLVS2	-3.31458	1.29352e-40
CTSG	-5.09623	1.61974e-40
AC105749.1	-3.09917	1.86655e-40
SRPX	-3.41452	2.04993e-40
ACKR2	-3.2617	2.10361e-40
SCN2B	-4.43881	2.3921e-40
WSCD1	-4.21604	2.87686e-40
KRT222	-2.35967	2.89536e-40
AC025259.2	-2.23773	3.18349e-40
UNC5D	-3.39842	3.41216e-40
LILRB5	-3.73431	3.90072e-40
LVRN	-3.48536	3.94718e-40
IGHV3OR16-13	-4.70793	3.95633e-40
IGKV1OR2-118	-2.22437	4.11597e-40
JPH4	-3.3728	4.37957e-40
PDCD4	-2.57239	4.95594e-40
AC110995.1	-3.33961	4.98525e-40
IGSF11	-3.54466	5.01486e-40
CUX2	-2.84294	5.11723e-40
SNAP91	-4.06484	5.45841e-40
DUSP26	-3.77369	5.47271e-40
CHAD	-3.5209	5.9611e-40
IGKV3D-7	-3.22858	6.14504e-40
ASB2	-3.61015	6.29345e-40
METTL7A	-3.323	6.44818e-40
RHEX	-3.7548	6.85165e-40
PCSK5	-3.3962	6.92096e-40
IGKV1-37	-1.96464	7.49406e-40
ADHFE1	-2.90188	7.49406e-40
SCG3	-4.41694	8.67295e-40
GFRA3	-4.17173	9.4279e-40
FRRS1L	-4.10712	9.60556e-40
MYOM1	-3.63348	1.07137e-39
HSD11B2	-3.23827	1.3336e-39
AC084064.1	-1.20966	1.45744e-39
LINC02616	-2.87203	1.4949e-39
CNNM2	-2.20194	1.54597e-39
SPATA31E1	-1.66004	1.64315e-39
ZG16	-8.41903	1.90107e-39
C11orf86	-5.7219	2.23618e-39
CCDC69	-3.21937	2.3339e-39
AC090004.2	-3.73676	2.43317e-39
TMCC3	-2.98331	2.46593e-39
EDN3	-4.7793	2.92561e-39
GPR15	-5.44768	2.92639e-39
IGKV1OR2-3	-3.04166	3.05682e-39
GLTP	-2.13475	3.55351e-39
TMEM220-AS1	-3.04725	4.16831e-39
PEX26	-2.21246	4.28917e-39
UGT1A10	-4.99346	4.82049e-39
GPM6A	-5.56712	4.82433e-39
C1QTNF9	-2.87567	4.85074e-39
CPEB1	-3.57269	4.92742e-39
LINC00484	-2.96998	5.18846e-39
BEX1	-4.02749	5.25432e-39
HEPACAM	-2.51655	5.30401e-39
SYT9	-2.61431	5.70703e-39
TSPAN7	-3.65569	5.72564e-39
IGKV1OR2-11	-3.02901	6.03564e-39
MRGPRX7P	-0.965423	6.11712e-39
CALY	-3.5288	6.11712e-39
CPM	-3.33107	6.34482e-39
MMP28	-3.81495	6.50886e-39
SFRP5	-4.65196	7.46698e-39
APPL2	-2.32322	7.50812e-39
LINC02185	-3.15189	8.16819e-39
HPGD	-3.94736	8.36763e-39
SLC16A12	-3.01192	8.44647e-39
ADH1C	-6.05784	8.8575e-39
AL359736.2	-2.57215	8.86352e-39
PLAAT2	-4.0241	9.35793e-39
OSTN-AS1	-2.30506	9.5154e-39
ADCY5	-3.9428	1.16433e-38
MIR1-1HG-AS1	-3.949	1.17138e-38
TTC22	-2.23179	1.17542e-38
AFF3	-3.85692	1.18711e-38
PKHD1L1	-4.21777	1.19161e-38
ENHO	-3.36627	1.19295e-38
PIANP	-3.28213	1.24991e-38
PTN	-3.4393	1.36389e-38
NPTX1	-4.94329	1.48343e-38
UGP2	-2.6403	1.96973e-38
NEFL	-4.8995	2.07812e-38
LINC01624	-2.51853	2.18018e-38
AC007993.2	-1.21801	2.18645e-38
ABI3BP	-4.05153	2.47191e-38
ZMAT4	-2.7048	2.49905e-38
ETFDH	-2.43469	2.87903e-38
C1orf115	-3.03404	2.99278e-38
BVES-AS1	-3.03584	3.2747e-38
GNAO1	-3.99853	3.49045e-38
IGHV3OR16-6	-3.6896	3.63022e-38
AL445363.1	-1.78692	3.70029e-38
MADCAM1	-3.50344	4.15572e-38
TRDN-AS1	-1.76608	4.19424e-38
MRGPRX2	-1.46119	4.34097e-38
RBPMS2	-3.67039	4.9426e-38
ADRA1A	-3.1058	5.61997e-38
DPYSL5	-3.48603	5.74317e-38
COL19A1	-3.55809	5.82729e-38
CTNNA3	-4.21921	5.98199e-38
CFD	-3.80105	5.99484e-38
SSTR2	-3.04197	6.20541e-38
KRT25	-1.27175	6.48001e-38
CXCL12	-3.45992	6.51692e-38
LINC02884	-3.5619	6.77041e-38
MALL	-3.16895	7.17527e-38
AC092691.1	-1.71733	7.38107e-38
NUS1P2	-2.23331	7.64056e-38
DNASE1L3	-4.90821	7.65758e-38
IGHV3OR16-15	-3.01141	7.69599e-38
NEUROD1	-4.71379	8.67865e-38
SDCBP2	-3.09247	8.77522e-38
NR5A2	-3.10545	8.92477e-38
AC073840.1	-3.36434	9.12839e-38
ASB11	-2.00498	9.79781e-38
NTN1	-3.48289	1.55557e-37
AC021491.4	-2.89988	1.57826e-37
SLC18A3	-3.1693	1.61529e-37
AC009133.3	-3.0082	1.65377e-37
AC005180.2	-3.30218	1.7855e-37
AC034105.1	-3.98869	1.96332e-37
CWH43	-6.32172	2.03143e-37
LINC01634	-2.20455	2.11642e-37
ANO5	-4.89687	2.24365e-37
SELENOP	-4.02486	2.27645e-37
MAPK4	-4.43214	2.35948e-37
STOX2	-3.38026	2.39561e-37
NEGR1	-3.66318	2.39937e-37
ABCB5	-3.75768	2.8146e-37
IGKV1-35	-1.33229	3.00855e-37
SLC32A1	-1.6909	3.14866e-37
CD300LG	-3.75633	3.38106e-37
LINC01016	-2.90257	3.88253e-37
TSPAN1	-3.1208	3.91721e-37
AL109910.2	-1.90957	4.15318e-37
LINC02452	-3.1124	4.17222e-37
SULT1A1	-2.99642	4.21848e-37
ADTRP	-4.71502	4.70109e-37
AC006007.1	-1.38912	4.81639e-37
HTR7	-3.15906	5.31073e-37
GLYATL3	-2.17587	5.84325e-37
NCAM1	-3.6918	6.10839e-37
ANGPTL1	-5.31324	6.43653e-37
ADGRG4	-2.16795	6.44784e-37
PDE9A	-3.40961	7.03067e-37
C7	-5.22216	7.22376e-37
GRIN2A	-3.69975	7.35251e-37
CDHR5	-3.27167	7.42584e-37
DPT	-4.85167	7.63215e-37
EPB41L3	-3.80966	8.04136e-37
SLC17A4	-4.50263	9.13067e-37
DHRS9	-5.16294	9.62045e-37
NOVA1	-4.20708	9.67539e-37
TMEM171	-3.08969	1.03917e-36
AP002358.1	-2.51767	1.06692e-36
CEACAM7	-6.07331	1.10885e-36
AC007463.2	-1.23187	1.22786e-36
BEST2	-6.00192	1.24433e-36
VSIR	-2.34846	1.28535e-36
SLC36A1	-2.40028	1.30513e-36
OGN	-6.0179	1.4049e-36
MT1G	-4.41121	1.41285e-36
INA	-4.07023	1.52159e-36
EPHA7	-4.55257	1.60243e-36
AC126178.1	-2.91637	1.72951e-36
LDB3	-4.21308	1.72951e-36
SMPD1	-2.46323	1.81064e-36
ANK2	-3.86576	1.83239e-36
AL772337.3	-2.70682	1.84917e-36
HRK	-3.58603	1.94458e-36
RPL15P21	-2.67566	1.963e-36
RPH3A	-2.91636	1.97923e-36
P2RX4	-1.87379	2.00523e-36
DPEP3	-2.68136	2.00613e-36
B3GALT5-AS1	-4.8486	2.23127e-36
PCDH10	-3.6772	2.26926e-36
SEC14L5	-3.31782	2.30493e-36
IGKV2OR2-1	-2.78088	2.47812e-36
B4GALT1-AS1	-2.25913	2.49732e-36
LAMA1	-3.37347	2.53177e-36
CLEC10A	-3.85986	2.53704e-36
BTNL8	-4.59703	2.63465e-36
IGHV3OR16-7	-2.55168	2.65192e-36
AC093642.3	-3.1453	2.68718e-36
MIR497HG	-2.48883	2.71826e-36
AL157931.1	-2.15459	2.82716e-36
ERICH3	-2.74597	3.05929e-36
KIF1A	-4.70675	3.40622e-36
IGHV3OR16-10	-3.18199	3.63075e-36
OR2L13	-1.37612	4.07489e-36
NCR2	-2.03048	4.55395e-36
SGK1	-2.91982	4.59718e-36
AC016590.4	-3.16276	4.6477e-36
KLHL1	-1.5189	5.11156e-36
IGKV1OR9-1	-1.36406	5.40976e-36
P2RY1	-3.40052	5.41028e-36
ASAP3	-2.6114	5.85339e-36
CPNE5	-2.69684	6.07838e-36
IGHV3OR16-11	-2.98471	6.53309e-36
AP000866.2	-2.67764	6.72971e-36
ABHD3	-2.44655	7.20089e-36
AL356489.2	-3.48454	7.44555e-36
LIPC	-3.79394	7.72678e-36
AC092058.1	-1.22471	8.78608e-36
MYH11	-5.04474	9.00027e-36
P2RY14	-3.45935	9.22476e-36
AF186192.2	-3.12589	9.59713e-36
PLCE1	-2.65279	9.78166e-36
CABP2	-1.15657	9.91908e-36
SCUBE2	-3.49344	1.08445e-35
IGLJCOR18	-1.33909	1.21758e-35
FAM181B	-3.32959	1.22876e-35
GPR12	-2.06881	1.33302e-35
TMEM179	-3.93781	1.65512e-35
GNA11	-2.20491	1.7132e-35
ACSM5	-3.2861	1.7539e-35
SLC25A20	-2.1489	1.79395e-35
PGM5P4-AS1	-1.79147	1.79457e-35
GLIPR2	-2.5445	1.88406e-35
LINC02554	-2.59398	1.91379e-35
BEND4	-3.36806	1.94833e-35
CCR10	-2.50259	2.0243e-35
B4GALNT2	-7.10165	2.05101e-35
AC126177.5	-2.39695	2.2333e-35
FGL2	-3.55551	2.27395e-35
PTPRH	-2.75022	2.27949e-35
IGKV1OR1-1	-2.14112	2.33689e-35
PINK1	-2.05205	2.41279e-35
UNC5C	-3.14854	2.51415e-35
SLC26A3	-7.21051	2.56517e-35
UGT2B29P	-1.91137	2.5917e-35
IGHV3OR16-9	-4.03563	2.59709e-35
CEACAM1	-2.87409	2.88714e-35
AL353572.4	-3.36274	2.99495e-35
JAM2	-3.27323	3.02677e-35
AC009097.4	-2.03389	3.12862e-35
SLC9A9	-2.93189	3.17447e-35
SYNDIG1L	-2.78496	3.20851e-35
TMEM35A	-4.4015	3.39321e-35
DPF3	-3.35724	3.7741e-35
PLAC8	-4.19976	3.80764e-35
P2RY12	-3.61836	3.80764e-35
CASP7	-2.23278	3.83633e-35
AC023906.2	-0.97824	3.99284e-35
ENDOD1	-2.16383	4.47877e-35
CASQ2	-5.47619	4.51642e-35
GFI1B	-3.27164	4.53529e-35
PLCL2	-3.27669	4.64518e-35
TRDV3	-2.05033	4.91427e-35
AC068189.1	-2.62366	5.00175e-35
CPT2	-1.76828	5.08355e-35
SLC25A23	-2.33447	5.26446e-35
SLCO2A1	-2.9462	5.73632e-35
HMX2	-2.86125	6.23134e-35
SCIN	-3.68311	6.90452e-35
FCER2	-4.26371	7.61074e-35
DISP2	-3.03188	7.65258e-35
CAVIN2	-3.46491	7.75144e-35
EYA2	-4.27204	8.78249e-35
HAND2-AS1	-4.75426	9.24038e-35
GAP43	-4.35547	1.00534e-34
DIRAS2	-3.15662	1.01945e-34
LINC02868	-0.824073	1.06747e-34
B3GNT7	-4.31552	1.08097e-34
CELA3B	-2.32198	1.09485e-34
TCF21	-2.981	1.14319e-34
IGKV2D-28	-4.82489	1.1829e-34
TBPL2	-1.89416	1.19955e-34
ASPG	-3.8236	1.25379e-34
AC009102.2	-2.60564	1.40892e-34
TSBP1-AS1	-2.75965	1.41681e-34
AC095031.1	-2.74724	1.48898e-34
CCBE1	-4.46498	1.61648e-34
MYT1L	-2.60611	1.68435e-34
TMEM271	-1.46143	1.82454e-34
FOXD3-AS1	-2.92881	1.82559e-34
TRANK1	-2.66554	1.88563e-34
CNTN4	-3.36293	1.88669e-34
CHODL	-3.79076	1.91596e-34
SORCS3	-2.76452	1.94197e-34
IGKV2OR2-7D	-1.32592	1.95285e-34
TEF	-2.37533	2.0231e-34
KLB	-2.97268	2.19452e-34
KCNK3	-4.15534	2.23244e-34
PTPRZ1	-4.24578	2.26694e-34
LINC02840	-2.10959	2.31425e-34
STBD1	-2.1349	2.41735e-34
ARHGAP20	-3.59063	2.44905e-34
BMX	-3.34381	2.59177e-34
LPAR1	-3.00012	3.04338e-34
TCEAL2	-4.75214	3.04373e-34
RNF112	-3.04196	3.41135e-34
GSN	-2.55554	3.86325e-34
SCNN1G	-4.66521	4.08775e-34
AC009336.2	-1.2771	4.20929e-34
FCRL4	-3.26898	4.39803e-34
AC021613.3	-3.93407	4.59795e-34
PCOLCE2	-4.89039	4.62671e-34
TNFRSF17	-4.58944	4.66137e-34
PDE9A-AS1	-3.22998	5.40464e-34
RCAN2	-2.67668	5.5211e-34
VIT	-3.6165	6.03563e-34
LMOD1	-3.9282	6.35581e-34
CELF4	-3.19212	6.47577e-34
LGALS4	-2.6559	6.70643e-34
OR2S1P	-3.15556	6.73192e-34
B3GALT1	-4.98351	6.75164e-34
SLITRK2	-3.16495	7.0253e-34
CD36	-3.72503	7.43344e-34
NR1H4	-5.11902	8.26472e-34
AL034346.1	-2.46665	8.30563e-34
TRIM40	-3.49818	8.42983e-34
ATP6V1G2	-2.53309	8.57592e-34
ACVRL1	-2.30695	8.60997e-34
PBLD	-2.97837	8.68804e-34
NIBAN1	-3.41996	8.78495e-34
SNTG2	-2.76891	8.8729e-34
AP003548.1	-2.50283	9.3356e-34
AL136305.1	-1.44444	9.54071e-34
FMN2	-4.46564	1.04352e-33
IGKV1OR2-9	-2.21766	1.06276e-33
JCHAIN	-5.6679	1.06804e-33
CHP1	-1.94895	1.11162e-33
IL6R-AS1	-2.36173	1.11931e-33
MT2A	-3.07307	1.13007e-33
KCNIP4	-3.24397	1.19537e-33
SVOP	-3.33073	1.21213e-33
EPHA5	-2.89515	1.28487e-33
RILP	-2.13948	1.32121e-33
AL357054.4	-3.00978	1.44578e-33
SYNM	-4.41897	1.44811e-33
LINC01055	-2.65225	1.48272e-33
MT1DP	-2.8182	1.67169e-33
PLCXD3	-4.13693	1.74248e-33
UGDH	-2.37702	1.77701e-33
HAPLN1	-3.27378	1.85464e-33
IGHV3OR16-16	-2.30001	2.03666e-33
CD209	-3.30742	2.21988e-33
FOLR2	-3.36548	2.29011e-33
CAND2	-2.67842	2.31527e-33
IGHV1OR16-1	-2.74575	2.33451e-33
LINC01505	-2.45039	2.36866e-33
LINC01013	-2.81817	2.46127e-33
ETHE1	-2.02976	2.4955e-33
RGS9	-2.26468	2.69398e-33
VIP	-5.15953	2.72326e-33
LINC02033	-2.48152	2.74896e-33
ANKS1B	-3.43361	2.84855e-33
MYLK	-3.54119	3.05532e-33
CACNG7	-2.27368	3.06259e-33
AL512358.2	-1.04035	3.35521e-33
LINC02568	-4.08901	3.42127e-33
PAPSS2	-2.70266	3.43463e-33
MIR22HG	-2.28223	3.43582e-33
GFRA1	-4.09868	3.43969e-33
LMLN2	-1.65799	3.44278e-33
CNNM4	-2.16736	3.48142e-33
MORN5	-3.90993	3.85229e-33
OPN3	-2.18256	3.9086e-33
IGKV2-28	-4.70027	4.19853e-33
HTR4	-4.57835	4.87898e-33
AC026316.5	-1.01403	4.91981e-33
KIAA0513	-2.69383	4.98957e-33
CES2	-2.8867	5.25278e-33
ALK	-3.19967	5.50587e-33
HNRNPA1P33	-2.068	5.54581e-33
ATP1B2	-3.14871	5.69068e-33
GGTA1	-3.21715	5.7049e-33
AC105398.1	-1.09893	5.78422e-33
AL513217.1	-2.15185	6.54398e-33
SCN4B	-3.0096	6.58054e-33
FAM187B2P	-1.91871	6.75067e-33
RUNDC3B	-3.34895	6.80684e-33
IRAG2	-3.22386	7.06135e-33
SQOR	-1.98352	7.3811e-33
MEF2C-AS1	-2.98436	7.45237e-33
CLIC5	-2.77775	7.62884e-33
ITM2A	-3.04614	8.04309e-33
AC012101.2	-3.03401	9.52169e-33
IGKV1OR22-1	-3.64925	9.57591e-33
PTH1R	-3.03256	9.67527e-33
CHST8	-2.58123	1.01122e-32
IGLV7-35	-1.8541	1.02232e-32
SRI	-2.04468	1.06388e-32
ATP2B2	-2.67576	1.11707e-32
PNMA8C	-2.51895	1.14238e-32
AC022893.2	-2.3673	1.14682e-32
AC137056.1	-0.734788	1.15989e-32
LINC00582	-2.74527	1.16492e-32
GDPD3	-2.92819	1.21823e-32
BTNL3	-4.01087	1.29245e-32
HSPB8	-3.61371	1.35804e-32
TDP2	-2.40968	1.37575e-32
ACAA2	-2.21425	1.40959e-32
FOXL3	-1.87055	1.41942e-32
ADRB3	-2.73739	1.43627e-32
DNER	-3.79438	1.44013e-32
GCSAML	-3.23015	1.59425e-32
IGKV3OR2-268	-4.23837	1.69625e-32
LINC01289	-1.62025	1.71136e-32
GALNT16	-3.68811	1.7445e-32
DCLK1	-3.85424	1.75572e-32
ADORA3	-2.94159	1.76916e-32
OPRM1	-2.69223	1.86133e-32
PDE7B	-2.942	1.86767e-32
AC076968.2	-1.91297	1.88506e-32
SLIT3	-3.35138	1.92231e-32
SLC23A1	-3.2874	1.96416e-32
SUGCT	-2.88609	1.97357e-32
ARHGAP44	-2.96997	1.97357e-32
LINC00595	-2.70422	2.06593e-32
SPPL2A	-2.13888	2.10077e-32
SIAE	-2.14432	2.38813e-32
CHGB	-4.94055	2.52601e-32
TUBAL3	-3.64089	2.61261e-32
ZZEF1	-2.2829	2.65943e-32
ACOX1	-2.01455	2.67885e-32
MMRN1	-4.61358	2.85194e-32
HIGD1A	-2.29243	2.86012e-32
METTL24	-3.50212	3.41052e-32
IGHV3-65	-2.30517	3.41112e-32
AC079163.2	-1.81191	3.51287e-32
CD1D	-2.4159	3.53748e-32
EFHC2	-3.42401	3.97842e-32
EPHA6	-3.28277	4.15696e-32
CDCA4P2	-1.20543	4.15952e-32
AC138819.1	-1.21096	4.25895e-32
SEZ6L	-3.54613	4.31976e-32
HBB	-3.73876	4.35353e-32
IGKV1D-33	-4.4976	4.49417e-32
PDZRN4	-4.50257	4.51322e-32
AL353572.1	-2.11705	5.10899e-32
B3GALT4	-2.18593	5.17823e-32
HHLA2	-3.82523	5.24825e-32
CLDN5	-2.969	5.57521e-32
PRKCB	-3.28193	6.19351e-32
LONRF2	-4.59522	6.32054e-32
ALKAL2	-3.15151	6.32968e-32
PAMR1	-2.38754	6.38234e-32
IGKV2-18	-2.54854	6.39814e-32
DCAF12L1	-1.07497	6.49415e-32
SFTA1P	-3.0637	6.66108e-32
AC135068.10	-1.45851	6.66108e-32
C1orf210	-2.20824	7.3469e-32
IGHV1OR16-3	-2.58118	7.37962e-32
RIC3	-3.68476	7.72308e-32
XDH	-3.23721	7.88928e-32
SYNPO	-2.37632	8.3635e-32
SNAP25	-3.90263	8.36803e-32
LINC01537	-2.54364	8.58946e-32
CORO2B	-3.2222	8.58946e-32
HOXD1	-3.16884	8.73612e-32
PGM5	-4.09964	9.30996e-32
VAT1L	-2.90714	9.72242e-32
RIT2	-1.19573	9.84358e-32
PGM1	-2.07517	9.85418e-32
GRIK5	-3.39505	1.01841e-31
PSD	-3.47478	1.01978e-31
SEMA6A	-3.35902	1.02476e-31
SCUBE1	-3.04941	1.03167e-31
BEND5	-3.02095	1.03248e-31
SSTR3	-2.92628	1.0499e-31
IGKV2OR2-2	-1.15397	1.11707e-31
AC026469.1	-2.1207	1.20834e-31
DPP10-AS1	-5.06272	1.21092e-31
KCTD4	-3.53225	1.2124e-31
LYPD8	-5.5387	1.2983e-31
JAZF1-AS1	-1.94873	1.31407e-31
AC022217.3	-1.87774	1.35999e-31
KCNB1	-3.45175	1.37416e-31
TMOD1	-3.46039	1.42821e-31
AL031289.2	-2.83548	1.51086e-31
FAM163B	-3.47744	1.54665e-31
KCNA6	-3.43586	1.55316e-31
AC142381.1	-3.82781	1.55916e-31
FAM189A2	-3.20217	1.55916e-31
TRPV3	-3.58587	1.61418e-31
PPP1R14A	-2.87293	1.62771e-31
ZBTB7B	-2.067	1.65563e-31
AC010776.3	-0.97329	1.65935e-31
MOCS1	-2.57067	1.71258e-31
AC135068.3	-3.50346	1.7418e-31
IGFBP6	-2.85773	1.78455e-31
FAM151A	-2.44224	1.94258e-31
LINC01475	-2.5902	2.31495e-31
TNNT3	-2.92139	2.31525e-31
AC134312.3	-1.23017	2.404e-31
TRPC7	-2.86387	2.73169e-31
AGTR1	-4.43208	2.7717e-31
BCAR3	-2.0537	2.79804e-31
BAALC	-2.89019	2.79973e-31
CHP2	-5.91903	2.80602e-31
AP3S2	-1.67829	3.16385e-31
LGI4	-3.15814	3.38254e-31
AC008494.3	-2.02629	3.39208e-31
AC016583.2	-2.93195	3.61704e-31
ITGA8	-2.74808	3.65253e-31
PKD1L2	-2.90315	3.82283e-31
LINC02057	-3.36475	4.72923e-31
LHFPL4	-4.13487	5.3304e-31
VWC2	-3.16019	6.49135e-31
IGKV1OR2-2	-1.29603	6.56211e-31
TLR3	-2.76191	6.63589e-31
FOXF2	-2.80578	6.98944e-31
PLPP3	-2.09129	7.30687e-31
SYP	-2.69671	7.54138e-31
DNAI4	-2.90884	8.0408e-31
C8orf88	-3.0486	8.31311e-31
GRAMD2B	-2.15106	8.50811e-31
ZBTB16	-4.45517	8.53419e-31
PTGER4	-2.24949	8.80429e-31
ABCA9	-3.73628	9.91668e-31
SGCA	-3.65787	1.03896e-30
IGHA2	-6.19707	1.13548e-30
IGLV5-48	-3.20932	1.13718e-30
IGHV1OR15-1	-1.51278	1.18265e-30
BMP2	-2.60324	1.20146e-30
SYNPO2	-4.18665	1.22142e-30
IGHV3OR16-12	-2.6385	1.24687e-30
IGKV1OR10-1	-2.55285	1.34081e-30
AL359258.3	-2.20801	1.34358e-30
CD160	-2.73443	1.41826e-30
IGLV3-17	-1.85579	1.46065e-30
AC134312.1	-2.51279	1.51367e-30
CYP2B7P	-3.43125	1.53652e-30
EDIL3-DT	-2.95936	1.60495e-30
AL158055.1	-2.52567	1.66817e-30
TACR2	-3.76516	1.79298e-30
TESK2	-1.81164	1.87175e-30
CCL28	-3.12552	1.88086e-30
LINC00940	-3.56047	1.94118e-30
SH2D6	-3.9792	1.94856e-30
IGSF10	-3.8429	1.94893e-30
PPIAP38	-0.822459	2.05583e-30
MYPN	-3.26647	2.05583e-30
C1QTNF7	-3.78718	2.05961e-30
LINC01412	-1.13929	2.16732e-30
SIGLEC11	-2.7125	2.54374e-30
PTCHD1	-4.18067	2.54492e-30
CSRP1	-2.07028	2.54492e-30
GYPC	-2.39842	2.56754e-30
AC046195.1	-1.56124	2.61999e-30
SLC6A15	-3.37627	2.64097e-30
AC034139.1	-2.70286	2.69373e-30
DHDDS	-1.75033	2.86129e-30
RASD2	-3.08906	2.87049e-30
CCDC68	-2.87721	2.98006e-30
AP000944.1	-1.88627	3.05665e-30
PHF24	-2.8758	3.43402e-30
IGKV1OR2-6	-3.7984	3.45921e-30
IQCN	-2.83798	3.55249e-30
SMIM14	-2.41805	3.80323e-30
GNG13	-3.34032	3.99238e-30
IGHV3-76	-2.51668	3.99238e-30
C10orf105	-1.82978	4.00461e-30
AC136428.1	-3.64423	4.02752e-30
S100B	-2.87857	4.04628e-30
POU3F4	-1.9519	4.25661e-30
CBX7	-2.26879	4.30508e-30
AP000802.1	-1.51326	4.50008e-30
C15orf48	-3.05671	4.96307e-30
HAND2	-4.38187	5.10987e-30
IGHV3-16	-1.88332	5.19871e-30
SOWAHCP5	-1.06747	5.24572e-30
AC004554.1	-2.07866	5.33428e-30
IGHV3-52	-3.27038	5.41431e-30
MT1X	-2.35436	5.4459e-30
UGT2A3	-5.67882	5.4459e-30
DIRAS1	-3.30589	5.6056e-30
AL513542.1	-2.26475	5.62463e-30
LINC02430	-1.571	5.90691e-30
IGKV2-40	-2.09292	6.14854e-30
KCNN3	-2.69687	6.58e-30
ADRB2	-2.88685	6.80492e-30
KCNMB1	-3.43582	6.86311e-30
ADAMTS9-AS2	-3.26355	7.00464e-30
MXI1	-2.12401	7.11813e-30
TTLL6	-3.18154	7.15688e-30
GRIA4	-3.31459	7.39672e-30
AKR1B10	-4.78578	7.46831e-30
FLVCR2	-2.50221	7.82874e-30
TRARG1	-4.06922	7.84295e-30
SERPINA9	-3.17065	8.5913e-30
KCNMA1	-3.69684	8.63261e-30
GPER1	-3.14699	8.68417e-30
PTPN21	-2.03318	8.7349e-30
CPT1A	-1.83526	8.79208e-30
SULT1B1	-3.87603	8.89824e-30
AF111167.2	-2.36587	9.10775e-30
RPS17P1	-1.5839	9.3244e-30
MIER3	-2.44705	9.48596e-30
DAAM2	-2.58768	9.83656e-30
LRRC19	-3.85211	1.0976e-29
LINC02716	-2.12195	1.1015e-29
CNN1	-4.09228	1.14611e-29
HTR3A	-3.6476	1.15109e-29
GPD1L	-2.04351	1.22358e-29
IGHVIII-22-2	-0.757037	1.25785e-29
NEU4	-3.6324	1.32531e-29
MAOA	-2.82463	1.34502e-29
CPNE8	-2.97025	1.37958e-29
FXYD1	-2.02442	1.38993e-29
ZNF728	-2.1581	1.40643e-29
IGHV4OR15-8	-2.22507	1.42785e-29
ARHGAP36	-2.42248	1.43242e-29
AL162424.1	-2.09381	1.50364e-29
ATP8B1	-2.15816	1.50856e-29
LUZP2	-3.56874	1.52078e-29
TMEM238L	-2.63828	1.54579e-29
FMO5	-2.78404	1.55548e-29
CEND1	-2.65347	1.5642e-29
AC104971.3	-1.66701	1.59332e-29
CNTN1	-4.28395	1.62875e-29
PCDH11X	-1.81842	1.73745e-29
SCGB2A1	-3.89153	1.77249e-29
IGHV3OR16-8	-3.56847	1.85887e-29
CDC14A	-2.40319	1.86037e-29
CREB3L3	-4.05023	1.89925e-29
MPC1	-1.75804	1.9068e-29
EIF4E3	-2.48831	2.01208e-29
NDN	-2.57291	2.04819e-29
IQCM	-3.17893	2.0829e-29
BMP6	-2.91662	2.34351e-29
RAB27A	-2.21412	2.44371e-29
AP005899.2	-1.73095	2.48758e-29
ADAMTSL1	-3.06215	2.521e-29
RMDN2	-2.57025	2.65032e-29
LGALS2	-3.5937	2.77092e-29
BCAS1	-3.63731	2.89557e-29
PRDX6	-1.93121	2.93978e-29
ACACB	-2.47117	2.97893e-29
CNTN3	-4.31923	2.98459e-29
CNTNAP3	-3.22419	3.07878e-29
AC139453.2	-1.50987	3.07878e-29
LGALS9C	-4.19418	3.09953e-29
ADAMTSL3	-3.8762	3.15917e-29
NDRG2	-2.06249	3.25909e-29
CLU	-3.32888	3.28725e-29
FNBP1	-2.38014	3.30277e-29
AC015908.4	-1.50532	3.37872e-29
ADGRL3	-3.57203	3.50988e-29
HRCT1	-3.38653	3.52993e-29
MT1P3	-1.19215	3.69982e-29
PDCD4-AS1	-2.00491	3.76812e-29
CRACD	-2.87034	4.07443e-29
ARL14	-2.97514	4.22906e-29
ACTG2	-3.98618	4.40901e-29
PPP2R3A	-2.74889	4.70141e-29
AL158847.1	-1.4621	4.80144e-29
WDR17	-3.51893	4.83782e-29
PAQR5	-2.60929	5.17308e-29
CASC18	-2.48745	5.73815e-29
TENT5C	-2.7097	5.86924e-29
TM6SF2	-3.00609	5.8938e-29
AC091435.2	-1.2604	5.92574e-29
SVOPL	-3.90586	5.9305e-29
LINC01781	-2.66544	6.02293e-29
MRGPRF-AS1	-2.16083	6.0575e-29
SYNGR1	-2.9635	6.21632e-29
DSCAML1	-3.59562	6.23982e-29
GPR142	-2.15431	6.50884e-29
FBLIM1	-1.89685	6.54755e-29
LINC01855	-0.807756	6.75334e-29
KCNG3	-3.23893	6.8159e-29
LINC01352	-2.11238	7.37924e-29
SMIM6	-2.41524	7.62038e-29
ENTPD8	-3.73694	7.66239e-29
TMEM255A	-3.19491	7.854e-29
GRIA3	-3.06709	8.03254e-29
HSPB6	-4.05094	8.14741e-29
MIR3150BHG	-3.12941	8.32843e-29
IGLV1-50	-3.52608	8.32843e-29
AC123912.3	-1.31469	8.61088e-29
IGLJ1	-0.679481	8.61088e-29
GRIN3A	-2.4022	8.77855e-29
IGKV1-39	-4.7914	9.20427e-29
HMOX1	-2.29532	9.763e-29
SHISAL1	-3.46375	9.81425e-29
AL110292.1	-1.76264	9.84596e-29
GLRA4	-3.64514	1.03117e-28
RBFOX3	-3.86804	1.12811e-28
GIMAP1	-2.35491	1.1529e-28
CA12	-3.16043	1.26181e-28
AC130371.2	-2.70576	1.26531e-28
TLCD2	-2.1214	1.26604e-28
FCER1A	-3.41717	1.29732e-28
FUT9	-2.19295	1.33071e-28
FBXL22	-2.40352	1.3549e-28
PIGCP1	-1.94012	1.39633e-28
C1QTNF2	-2.38455	1.48479e-28
LYNX1	-3.13988	1.52389e-28
AP001107.5	-3.03882	1.54381e-28
FABP2	-4.63019	1.56039e-28
ABCC8	-3.16935	1.58678e-28
NMRK2	-1.77373	1.58678e-28
CXCR5	-2.61012	1.65299e-28
SNCG	-2.82923	1.66085e-28
AC105105.1	-1.29281	1.67201e-28
AP002800.1	-2.97824	1.70741e-28
AC106881.1	-2.35552	1.76487e-28
TRHDE-AS1	-2.90886	1.78395e-28
PLCG2	-2.58389	1.82188e-28
WSCD2	-3.72272	1.86581e-28
MPEG1	-2.95257	1.94477e-28
FMO4	-2.39741	1.94836e-28
KLRF1	-2.66104	1.99265e-28
SLC8A3	-2.75029	2.03365e-28
UNC80	-2.63618	2.06187e-28
SLIT3-AS2	-3.08173	2.17679e-28
GNG2	-2.59214	2.19178e-28
ZNF835	-2.63426	2.29847e-28
IGLC5	-1.65613	2.33061e-28
MFAP4	-3.27362	2.3584e-28
RCSD1	-2.43397	2.42866e-28
AC105101.2	-2.5268	2.43506e-28
LINC01754	-1.50678	2.50791e-28
PANTR1	-1.81504	2.63818e-28
AC144831.1	-2.7496	2.67004e-28
AC109782.1	-1.6895	2.7663e-28
CIPC	-1.82173	2.84688e-28
HMCN2	-3.25544	2.87584e-28
MRGPRE	-2.62118	2.88009e-28
HAGLR	-3.35952	2.89066e-28
NUGGC	-3.36928	2.95038e-28
LINC02292	-2.53366	2.95038e-28
SLC5A11	-3.14039	3.00497e-28
MGLL	-2.11141	3.00674e-28
SLC2A4	-2.74236	3.08825e-28
CYP11A1	-2.6676	3.11366e-28
MXD1	-2.24549	3.18822e-28
AL161457.1	-1.69237	3.21413e-28
TRPC7-AS1	-2.88879	3.23747e-28
RSPO1	-3.15931	3.25403e-28
MYOCD	-3.56079	3.42455e-28
AC244035.1	-0.800306	3.58686e-28
PCK1	-4.0493	3.65291e-28
CHL1	-3.67231	4.02762e-28
IGHJ3P	-3.67628	4.03283e-28
IGKV1D-39	-4.998	4.29091e-28
CAPN5	-2.11001	4.32024e-28
F13A1	-3.79507	4.40786e-28
LINC02038	-2.5785	4.70713e-28
STYK1	-2.37863	4.72595e-28
CHRDL1	-4.92401	4.9364e-28
LINC01976	-1.05343	5.03552e-28
ATP13A4	-3.78578	5.17038e-28
AC053503.5	-3.36627	5.35437e-28
MT1HL1	-1.08684	5.45256e-28
RBKS	-1.81999	5.46138e-28
TDRD10	-2.40295	5.64122e-28
LMO3	-4.0513	5.6912e-28
STUM	-4.57758	5.69339e-28
GPA33	-2.70004	5.85371e-28
GPR88	-2.6313	5.89866e-28
IGKV1-33	-4.00873	5.98296e-28
CYP4B1	-3.27234	6.23234e-28
AMER2	-1.89957	6.35636e-28
SLC22A23	-2.05335	6.43224e-28
NACAD	-2.63036	6.91201e-28
RELN	-3.96839	7.03083e-28
EDIL3	-2.85127	7.08288e-28
CHCHD4P2	-0.803373	7.44594e-28
STAB2	-2.7479	7.44945e-28
ADCY9	-2.0694	7.52051e-28
KBTBD13	-1.41501	7.80633e-28
AC120036.3	-1.36957	7.81055e-28
ARHGEF37	-2.29721	7.93481e-28
LCN10	-1.94276	8.71347e-28
B3GALT5	-4.05474	9.38027e-28
TCN2	-2.34142	9.47823e-28
CP	-3.95135	9.54323e-28
LINC00683	-2.33184	9.94494e-28
AC069133.1	-1.70816	1.03625e-27
AARD	-2.64067	1.08895e-27
SIGLEC8	-3.20561	1.10539e-27
IL16	-2.55094	1.13274e-27
LINC01354	-2.59625	1.17603e-27
MOB3B	-2.12858	1.21158e-27
UBE2FP1	-2.37133	1.21647e-27
MT1IP	-1.83111	1.2299e-27
SLC2A13	-2.33927	1.2413e-27
PDLIM2	-1.75879	1.31647e-27
IGKV1OR2-108	-4.06726	1.32787e-27
ZNF725P	-0.952619	1.35443e-27
RNU6-1065P	-1.80838	1.38773e-27
ABCA6	-3.49395	1.41357e-27
AC053503.3	-2.68171	1.44513e-27
AL121929.1	-1.43254	1.44513e-27
PPP1R1A	-3.90709	1.56109e-27
SLC35F1	-2.68045	1.57159e-27
NTRK3	-3.45237	1.68135e-27
GPM6B	-2.94909	1.75395e-27
ATP6V0D1	-1.52455	1.78007e-27
AC024337.2	-2.14304	1.80066e-27
SSBP2	-2.60893	1.85118e-27
LINC00402	-2.68081	1.88716e-27
C4orf19	-2.10653	1.89198e-27
ZER1	-1.85028	1.92535e-27
IGLV4-3	-3.01488	1.97422e-27
GALNT12	-1.99774	1.97509e-27
CRYAB	-2.84091	1.97509e-27
OLFM1	-2.87438	2.2149e-27
AC068733.3	-2.5234	2.23414e-27
CACNG5	-2.2407	2.26153e-27
IGKV1D-12	-3.81236	2.28605e-27
AC135068.9	-2.19873	2.31786e-27
TMEM130	-3.23698	2.43403e-27
PCP4L1	-3.67565	2.4461e-27
FGF14-AS2	-2.73068	2.47704e-27
AL353726.2	-1.20562	2.58468e-27
SLC22A17	-2.48461	2.68437e-27
VPREB3	-3.09255	2.7208e-27
AC106791.1	-3.42109	2.80578e-27
AOC1	-2.63976	2.82405e-27
PCDH11Y	-1.74138	2.85025e-27
LRRN4CL	-2.55989	2.89777e-27
IGKV6D-21	-4.48697	2.94067e-27
TLL1	-3.51634	2.9655e-27
CILP	-4.68597	3.00624e-27
UGT1A1	-3.46986	3.06374e-27
AF165147.1	-2.75259	3.12724e-27
AL035670.1	-1.87746	3.15782e-27
MYL9	-2.96716	3.20087e-27
AL954642.1	-1.50728	3.20363e-27
FRMD3	-2.93716	3.26545e-27
APOBEC3A	-3.23015	3.30506e-27
FCRLA	-3.73167	3.36183e-27
AL161658.1	-2.26283	3.42221e-27
IGLC4	-0.960056	3.44533e-27
IGHV1OR16-4	-1.2749	3.50374e-27
UGT1A5	-1.47233	3.64001e-27
SIGLEC6	-3.17317	3.75264e-27
MT1E	-3.6449	3.85643e-27
RIOK3	-2.07151	3.8912e-27
KCNA4	-1.30923	4.04855e-27
RGMA	-3.32414	4.16358e-27
NPR1	-2.41514	4.23825e-27
PEG3	-3.34722	4.36917e-27
LY9	-3.01742	4.39571e-27
FGFR2	-3.28505	4.45849e-27
GPR37L1	-2.28518	4.50349e-27
MBNL1-AS1	-2.87427	4.69576e-27
GRIA1	-2.81603	4.99845e-27
SELENBP1	-3.15443	5.03335e-27
IGLV2-33	-2.90722	5.08322e-27
AC140658.3	-0.767761	5.23488e-27
RELL1	-1.99125	5.47963e-27
AL138995.1	-2.09495	5.63621e-27
IGKV1OR22-5	-2.81884	5.67596e-27
CADM3-AS1	-3.10189	5.79132e-27
ASCL1	-2.18494	5.80931e-27
MARCHF8	-1.9521	6.29803e-27
IGLV7-43	-4.81692	6.66356e-27
NEURL1B	-2.10655	6.95614e-27
LINC01133	-2.51829	6.97217e-27
ANKRD35	-2.493	7.95828e-27
KRT20	-3.9473	8.27313e-27
NLRP7	-2.82951	8.49585e-27
SHISA3	-3.57729	9.57494e-27
ZNF229	-2.77694	1.03362e-26
AC040168.1	-2.49621	1.11223e-26
AC133561.2	-1.35165	1.16527e-26
TST	-2.19031	1.2253e-26
DENND2A	-2.10181	1.23933e-26
AL135905.1	-2.18142	1.24688e-26
ANKRD33B	-2.68159	1.26543e-26
IGHV3OR15-7	-3.33654	1.30324e-26
KCNS2	-2.63414	1.31544e-26
MOGAT2	-4.32322	1.37062e-26
AC092803.4	-2.04338	1.37237e-26
IRF4	-3.38873	1.39062e-26
AL022326.2	-1.40651	1.39281e-26
VIPR1	-2.33828	1.40193e-26
ECI2-DT	-2.17841	1.40781e-26
MAPK10	-2.68229	1.40861e-26
RPL10L	-3.11079	1.44038e-26
KIF5C	-2.82933	1.46419e-26
AC012055.1	-0.883205	1.47265e-26
SLC9A3	-4.2338	1.55682e-26
FABP4	-4.46944	1.56992e-26
DCAF12L2	-2.44762	1.57887e-26
AL157996.1	-1.90876	1.66071e-26
TRIM9	-3.32605	1.74251e-26
FAM163A	-2.80615	1.88247e-26
NWD2	-3.25043	1.9046e-26
IGKV1D-22	-0.881391	1.96769e-26
IGSF9	-2.4343	2.03592e-26
TMEM108	-2.45317	2.06869e-26
KCNA3	-3.24339	2.13783e-26
BEX4	-2.811	2.17572e-26
IGKV2D-24	-3.75845	2.17572e-26
PTGDR	-4.09529	2.1952e-26
ARRB1	-1.72576	2.21725e-26
REP15	-3.53689	2.37553e-26
SLC52A1	-3.12666	2.42251e-26
ZNF676	-2.46905	2.44069e-26
SHE	-2.56376	2.52525e-26
NCAPGP2	-0.824234	2.5295e-26
LINC02723	-1.45937	2.56713e-26
TRBV26OR9-2	-1.21052	2.60741e-26
KCNA1	-2.77733	2.755e-26
LINC02261	-1.50691	2.75849e-26
REEP2	-2.8149	2.90907e-26
MYO1A	-2.73618	3.08502e-26
IGHV3-75	-2.72856	3.08955e-26
AOC3	-3.14801	3.10335e-26
AQP4	-2.1121	3.11255e-26
MYOT	-2.17034	3.11293e-26
BLK	-3.54699	3.13562e-26
CCNYL1	-1.78585	3.13562e-26
C7orf31	-2.471	3.13562e-26
ACAT1	-1.78933	3.14002e-26
LINC00955	-3.04124	3.17372e-26
NAP1L6P	-2.08322	3.17563e-26
CCL15	-2.19725	3.28256e-26
SALL2	-2.83944	3.39698e-26
KCNK2	-3.24466	3.4169e-26
AL512306.3	-2.15258	3.54139e-26
ENTPD3	-3.30508	3.61216e-26
ATP2A3	-2.55504	3.61939e-26
AF186192.1	-2.16865	3.71794e-26
HHATL	-1.38494	3.73922e-26
CD79B	-2.7044	3.74967e-26
AC092720.2	-0.799286	3.87578e-26
KCNQ5	-3.1905	3.96779e-26
KIF5A	-3.29783	4.00245e-26
AL021395.1	-0.964308	4.07092e-26
PRKAR2B	-2.88631	4.13763e-26
CCDC158	-2.60419	4.16103e-26
MFSD4A	-2.73756	4.22347e-26
SCN3A	-3.07638	4.30116e-26
CIDEA	-3.05621	4.41698e-26
SLC2A9-AS1	-2.13674	4.46161e-26
AC116565.1	-1.40222	4.54615e-26
RNF150	-3.55564	4.70308e-26
DACT3	-2.76917	4.8011e-26
AL512283.3	-2.01396	4.85317e-26
SLC17A1	-2.36579	4.9484e-26
LINC01082	-2.4649	5.03504e-26
CES3	-3.20137	5.05556e-26
IRX6	-2.11159	5.21494e-26
ATRNL1	-3.43331	5.30802e-26
UGT1A9	-2.00994	5.31512e-26
PTX3	-2.60546	5.379e-26
AC130466.1	-1.69181	5.52124e-26
COL4A6	-3.53027	6.09631e-26
LITAF	-1.73515	6.1476e-26
IGHV3-72	-4.84287	6.27601e-26
PGR	-3.25719	6.40791e-26
MIR1-1HG	-1.34383	6.64038e-26
IGKV1D-16	-4.36518	6.89869e-26
TAS1R1	-2.37878	7.25263e-26
SRP14P4	-2.36603	7.37928e-26
CDH22	-2.80576	7.48339e-26
SEC14L6	-2.44256	7.97732e-26
MAFA	-2.1184	8.00282e-26
IGKV6-21	-4.38201	8.05795e-26
LIFR-AS1	-2.25759	8.21515e-26
ADIPOQ	-4.8232	8.3266e-26
MARVELD3	-1.7134	8.50339e-26
PRKACB	-2.92162	8.62633e-26
SEMA3D	-3.98723	8.83745e-26
SCG2	-3.49245	8.86183e-26
GIMAP7	-2.50705	8.98947e-26
IGHV3-37	-2.01648	9.0178e-26
TP53I3	-1.67411	9.14379e-26
JPH2	-3.37678	9.20603e-26
MPP2	-2.47917	9.33623e-26
RGS13	-3.52419	9.6939e-26
AL590226.1	-1.96605	1.0039e-25
CLCNKB	-2.36699	1.02279e-25
NPAS4	-2.33876	1.0236e-25
PPP1R12B	-2.75939	1.02442e-25
AC036108.3	-3.0757	1.02706e-25
PEX11A	-1.88188	1.04418e-25
GCSIR	-1.79354	1.05384e-25
SEZ6	-3.04387	1.09475e-25
HIGD1AP1	-1.81091	1.10161e-25
JPH3	-2.60059	1.10826e-25
IGKV3D-15	-4.25631	1.13378e-25
MIR145	-2.74212	1.13503e-25
LGI3	-2.90433	1.14717e-25
IGHV3-63	-3.25617	1.17979e-25
NRG3	-2.14809	1.20727e-25
LINC00461	-2.37226	1.28184e-25
LRRC66	-2.58292	1.28957e-25
KCNB2	-2.22502	1.29066e-25
LINC00836	-1.35027	1.29373e-25
AC024651.1	-1.80254	1.32359e-25
FSIP2	-3.8095	1.34338e-25
LRAT	-2.88867	1.3468e-25
DES	-5.1003	1.41563e-25
LIMS2	-2.62563	1.42217e-25
LINC00871	-2.88178	1.46838e-25
IGKV1D-42	-3.38343	1.50547e-25
FAM161B	-1.93961	1.51899e-25
IGKV1D-27	-3.63251	1.57069e-25
CD79A	-3.79127	1.58416e-25
KCNA5	-2.52978	1.59919e-25
AC010998.3	-3.39023	1.61144e-25
AP002409.1	-0.716189	1.62378e-25
NAT1	-2.09987	1.71773e-25
GCNT4	-2.94683	1.77545e-25
POU3F3	-3.06436	1.77579e-25
IGKV2OR2-10	-0.9545	1.79518e-25
HSPB3	-3.90599	1.82227e-25
SESN2	-1.77943	1.82872e-25
STIM1	-1.62485	1.85766e-25
AL512283.2	-1.96472	1.86723e-25
HLF	-2.72425	1.94406e-25
KRT1	-3.09091	1.9649e-25
IGHV3-25	-2.377	1.98299e-25
BTD	-1.65436	2.0509e-25
EFCAB1	-2.12141	2.21121e-25
JAML	-2.36979	2.22062e-25
PPP1R16B	-2.54495	2.23308e-25
BVES	-2.77896	2.23512e-25
SH3GL2	-3.25415	2.25623e-25
ACSF2	-2.16118	2.25689e-25
AC008808.2	-1.61255	2.25779e-25
LINC00307	-0.654335	2.29167e-25
IGHV3-60	-2.98705	2.33652e-25
MACIR	-1.9275	2.35532e-25
GCNT3	-3.423	2.41716e-25
C5orf66-AS1	-2.41833	2.49259e-25
IGKV2D-18	-1.81622	2.52805e-25
NEDD4L	-1.79229	2.60122e-25
SLC9A1	-2.06159	2.65695e-25
CYS1	-2.8948	2.70729e-25
EPB41L4A-DT	-2.33802	2.80023e-25
PAQR8	-2.21886	2.81716e-25
AC018697.1	-2.30467	2.97682e-25
CHRM2	-4.96352	3.02915e-25
RBM20	-3.05456	3.02979e-25
LPCAT3	-1.73004	3.03273e-25
IGKV3-7	-4.09201	3.0428e-25
BDKRB1	-2.24853	3.1544e-25
RND2	-2.66739	3.22269e-25
MB	-3.56819	3.30338e-25
STAP1	-3.04904	3.30814e-25
CNRIP1	-2.08157	3.36788e-25
PTENP1-AS	-1.74743	3.4013e-25
CCR2	-3.16261	3.51404e-25
CYP1B1-AS1	-2.35309	3.65015e-25
RHOU	-2.05782	3.72895e-25
LINC01014	-1.10844	3.75923e-25
CLDN11	-3.0932	3.86711e-25
SEMA3G	-2.82646	3.93667e-25
STRADBP1	-1.00446	4.01242e-25
AC002460.2	-2.30085	4.02081e-25
RASGRP2	-2.31265	4.08248e-25
LRRC75A	-1.86437	4.18237e-25
PRRG3	-2.45456	4.24242e-25
PACSIN2	-1.67569	4.32045e-25
RAB3C	-3.42391	4.62214e-25
DSC2	-2.08217	4.63067e-25
KLHL34	-3.96454	4.78788e-25
LILRP2	-2.22046	4.85833e-25
CPED1	-2.8235	4.94296e-25
CCL13	-3.98956	4.95585e-25
CNKSR2	-3.07213	5.01891e-25
SH3BGR	-1.89712	5.16252e-25
ZBTB7C	-3.40617	5.32554e-25
KLRB1	-2.66975	5.34895e-25
AC022034.1	-2.96537	5.36139e-25
APOBR	-2.68807	5.3864e-25
VAMP2	-1.8548	5.50693e-25
CD27	-2.65213	5.57683e-25
ZIK1	-2.27082	5.57683e-25
ELL2P1	-1.91093	5.77744e-25
MFAP5	-3.86603	5.96817e-25
RAB37	-2.27626	6.10305e-25
IGHV7-27	-2.42791	6.15178e-25
EDN2	-3.11222	6.32569e-25
TRDV2	-1.62094	6.36622e-25
AC006237.1	-1.75382	6.45512e-25
VILL	-2.24211	6.45512e-25
MIR4537	-1.92989	6.62167e-25
OSR1	-3.52443	6.6261e-25
CASP5	-2.92112	6.93197e-25
AL365361.1	-3.44559	7.00303e-25
LCE2A	-0.673932	7.03689e-25
MRGPRF	-2.78246	7.24215e-25
RBM47	-1.76747	7.41131e-25
ADAM33	-3.11345	7.62184e-25
LDHAL6EP	-1.0891	7.64431e-25
C14orf132	-2.84972	7.81447e-25
OTUD7A	-2.46493	8.16503e-25
MGST3	-1.42482	8.37173e-25
VSIG2	-4.83052	8.76586e-25
IGKV2OR2-7	-0.937093	8.967e-25
CFL2	-2.48385	9.1916e-25
AL391117.1	-1.73575	9.42721e-25
PLCD3	-2.2489	9.8528e-25
KANK2	-2.02505	9.98655e-25
IGHV3-35	-3.30277	1.03426e-24
ANK3	-2.19778	1.04968e-24
ARRDC4	-2.29901	1.0511e-24
SETBP1-DT	-2.26651	1.06054e-24
ANO3	-2.8066	1.06487e-24
SNCB	-2.02169	1.10904e-24
TNFSF10	-2.03924	1.1189e-24
AL359711.2	-2.01575	1.15089e-24
SHOX	-2.48349	1.17305e-24
AL512363.1	-2.5276	1.17561e-24
IGHV1OR15-2	-3.67689	1.21197e-24
BMP5	-4.08982	1.22032e-24
SLC35G1	-1.93971	1.23411e-24
AC096751.1	-2.45995	1.30925e-24
AL669970.3	-1.08804	1.36301e-24
ARL4D	-2.50205	1.40229e-24
NBPF1	-2.09817	1.42622e-24
NTNG1	-3.09887	1.46454e-24
MEP1AP4	-3.14318	1.50396e-24
IGHV1-14	-2.76891	1.55311e-24
SCN3B	-2.94223	1.57243e-24
PIGZ	-2.58517	1.59605e-24
TRDV1	-2.69289	1.67222e-24
FAM95B1	-1.83408	1.68215e-24
CAV1	-2.30934	1.68552e-24
PAG1	-2.31806	1.68967e-24
CCL8	-3.58854	1.70546e-24
STAB1	-2.30601	1.71153e-24
COL6A5	-3.0935	1.75604e-24
SETBP1	-2.78486	1.75858e-24
SPARCL1	-2.84776	1.78322e-24
TMPRSS2	-1.93993	1.80042e-24
CTXND1	-3.37345	1.84811e-24
IGKV2-30	-4.67459	1.851e-24
PRSS36	-1.95263	1.85419e-24
MASP1	-4.05886	1.88163e-24
TRHDE	-3.52612	1.93752e-24
IGHA1	-4.73735	1.94551e-24
GSTA1	-4.01855	1.94761e-24
CLDN7	-1.55823	1.96621e-24
LINC02866	-1.55627	1.97185e-24
LINC01394	-1.57928	1.97302e-24
KAT2B	-2.37338	1.9834e-24
CYSLTR1	-2.57406	1.9834e-24
EML1	-2.45325	1.99128e-24
MPPE1	-1.54052	1.99838e-24
IGLL5	-3.67354	2.05376e-24
ACO2	-1.65305	2.10572e-24
PLSCR4	-2.31766	2.1152e-24
UCHL1	-3.11007	2.14209e-24
ZFYVE28	-1.92473	2.14209e-24
CYB561A3	-1.37056	2.21414e-24
ACKR1	-3.73852	2.25566e-24
FAM218A	-2.57065	2.27322e-24
EMP1	-2.35928	2.39779e-24
GHR	-3.20041	2.44427e-24
IGHV3-74	-4.63513	2.47211e-24
PNOC	-2.84563	2.48016e-24
AF106564.1	-1.50517	2.49674e-24
CHRM4	-2.75992	2.50161e-24
ANO10	-1.71182	2.77805e-24
DTNB-AS1	-2.37235	2.79999e-24
ZNF385B	-3.11341	2.94577e-24
PRRT1	-2.25781	3.00523e-24
ERBB4	-2.23903	3.0135e-24
MYORG	-1.90196	3.18285e-24
IGHV3-71	-3.31921	3.28449e-24
AC012085.2	-3.41919	3.351e-24
TP73-AS1	-2.3002	3.37753e-24
CDKL1	-2.06583	3.50311e-24
HSD17B11	-1.82502	3.59086e-24
SCTR	-2.7815	3.6834e-24
UNC79	-1.97999	3.6834e-24
AL160313.1	-1.63739	3.76138e-24
LRRC1	-1.60526	3.81022e-24
FCRL2	-3.46659	3.81148e-24
SLC44A4	-2.22552	3.82396e-24
MBOAT1	-1.6116	3.90378e-24
TOM1L2	-1.796	3.97084e-24
IGHV1-12	-3.2264	4.06881e-24
POPDC2	-2.63804	4.17272e-24
BX284613.2	-2.45582	4.19917e-24
IGLV3-24	-1.49652	4.24355e-24
PDE1C	-2.34083	4.26697e-24
AL049839.2	-1.58105	4.29575e-24
AC021683.1	-3.16898	4.35607e-24
AC027807.2	-1.47946	4.36074e-24
CYP4F25P	-1.63325	4.38704e-24
CRYBA2	-3.21028	4.44361e-24
LINC01752	-2.8741	4.44361e-24
LINC00640	-1.61924	4.51104e-24
AL355355.2	-2.08619	4.82395e-24
GDNF	-2.72414	4.85729e-24
SIGLEC17P	-2.70464	4.88397e-24
GIMAP8	-2.33865	4.89379e-24
ATP6V0D2	-2.68004	4.90233e-24
SYNC	-2.9035	4.90922e-24
EPHX2	-2.19892	4.93209e-24
PLN	-3.85511	4.99173e-24
IL5RA	-2.67665	5.0501e-24
MEIS3P2	-2.35474	5.22267e-24
ASXL3	-3.46209	5.29276e-24
CDH18	-1.4391	5.48378e-24
AC246787.2	-1.95426	5.49241e-24
SH2D1B	-2.5099	5.58137e-24
ANKRD9	-1.77164	5.85074e-24
UBE2QL1	-2.80498	5.88499e-24
AC243562.2	-2.39407	5.90288e-24
CCL14	-2.34234	6.02382e-24
KIAA0408	-1.66431	6.12415e-24
HSPA2	-2.57205	6.2595e-24
AC004870.2	-2.31621	6.2595e-24
TPSG1	-3.90481	6.26683e-24
DNAJB5	-2.40563	6.34222e-24
RAB6B	-2.25397	6.50434e-24
PLA2G10	-2.40187	6.54034e-24
AC009879.3	-1.16324	6.57157e-24
AC084879.1	-2.23734	6.67322e-24
CHMP1B	-1.42003	6.69164e-24
PAFAH2	-1.74457	6.71629e-24
CNR2	-2.85821	6.76216e-24
P2RY8	-2.33892	6.8814e-24
EPAS1	-1.85259	6.98173e-24
IGHD6-25	-1.16111	6.99722e-24
TCF7L1	-2.01307	7.34824e-24
HHATL-AS1	-0.888221	7.43835e-24
MIXL1	-2.63755	7.47471e-24
LINC01218	-0.588383	7.68799e-24
AC096733.2	-2.27817	7.68799e-24
MTM1	-1.91982	8.07898e-24
CLECL1	-2.54585	8.22284e-24
ZNF671	-2.23527	8.24745e-24
KCNIP1-OT1	-1.43453	8.30666e-24
HPCA	-2.16618	8.35596e-24
CETN4P	-2.02661	8.35596e-24
AICDA	-2.49268	8.52107e-24
CLEC4F	-2.47757	8.78284e-24
NR3C1	-2.55317	9.10508e-24
FXYD6	-2.46338	9.22337e-24
SLC9A2	-3.23051	9.54684e-24
IFITM3P8	-1.46093	9.61404e-24
FBXO32	-2.44136	9.82824e-24
AC069454.1	-1.37393	9.90234e-24
SLC30A4	-2.03812	1.04817e-23
CRADD	-1.45914	1.08917e-23
IL1R2	-3.03891	1.09193e-23
GIMAP6	-2.24485	1.09355e-23
AL691432.2	-1.69164	1.10819e-23
RPL7P3	-1.15626	1.13618e-23
AC116345.4	-2.79552	1.16449e-23
CPAMD8	-2.32025	1.18891e-23
DPP10	-4.70692	1.19004e-23
GPR27	-3.08609	1.22511e-23
TSPAN11	-2.35773	1.23029e-23
ATP8A2	-2.45743	1.31202e-23
PLIN4	-4.42026	1.31202e-23
ITPRID1	-3.11227	1.31861e-23
PALM	-2.76012	1.31943e-23
AQP7	-2.82657	1.33908e-23
BTBD3	-1.66436	1.3409e-23
AC016888.1	-0.939493	1.34812e-23
KIR2DL4	-3.1209	1.35789e-23
AL445423.1	-1.54305	1.37347e-23
AL353660.1	-2.10513	1.48638e-23
ITIH5	-2.61404	1.49012e-23
KIT	-2.83409	1.58836e-23
IGHV3-22	-2.45907	1.62203e-23
AC009336.1	-2.11337	1.63622e-23
IGHJ2P	-1.36063	1.65928e-23
ADAMTS9-AS1	-3.4683	1.66075e-23
OR2W3	-3.06647	1.68581e-23
NLGN4X	-2.94069	1.69321e-23
AF064860.2	-2.33008	1.70796e-23
PACSIN1	-2.53495	1.71373e-23
HEPACAM2	-4.76321	1.75729e-23
MEIS3P1	-3.01106	1.78272e-23
IGKV1D-35	-1.80226	1.78274e-23
GPIHBP1	-2.93955	1.79684e-23
KLF9	-2.51713	1.81963e-23
FEZ1	-2.02869	1.82655e-23
BDKRB2	-1.8582	1.82655e-23
CYBRD1	-2.71431	1.91442e-23
KCNIP1	-2.30986	1.92617e-23
ABHD5	-1.70464	1.95121e-23
TRIM50	-1.91198	1.95205e-23
IGLV5-45	-4.54966	2.00801e-23
TMEM132D	-2.61834	2.01094e-23
GAPDHP74	-1.23638	2.0439e-23
SLC6A9	-2.20029	2.10846e-23
RPSAP75	-1.6036	2.11587e-23
HIF3A	-2.98921	2.11821e-23
LILRA4	-2.51388	2.1545e-23
CCDC152	-2.78797	2.15668e-23
MS4A2	-3.26302	2.19109e-23
AC011365.1	-1.47748	2.23475e-23
LINC00294	-1.59921	2.31623e-23
ZNF582-AS1	-2.20112	2.50029e-23
SLC25A42	-1.78658	2.6182e-23
AMN	-2.50489	2.68406e-23
TXNIP	-2.22604	2.79954e-23
MTDHP3	-1.39108	2.80881e-23
TCP11L1	-1.67547	2.8585e-23
LYPD9P	-1.57932	3.03419e-23
DNAJC28	-2.17259	3.04733e-23
AC103923.1	-2.18906	3.14138e-23
LINC00621	-2.09124	3.1585e-23
UGT2B15	-3.98431	3.27469e-23
THRB	-3.47434	3.29739e-23
AC021546.1	-1.10951	3.33178e-23
TMEM140	-1.76714	3.51569e-23
RPS28P5	-1.40723	3.54303e-23
SLC10A4	-2.53336	3.55269e-23
NECAB1	-2.97409	3.80123e-23
MAGOH2P	-1.98124	3.86013e-23
FLT3	-2.75081	4.09182e-23
PTK2B	-1.86078	4.09713e-23
LRRC4B	-2.04509	4.31744e-23
TCEAL7	-2.67333	4.36025e-23
HS6ST3	-2.77846	4.45979e-23
AC015922.2	-2.8731	4.58052e-23
AC103740.1	-2.84417	4.62033e-23
AC079779.1	-0.949	4.63469e-23
ADRA1B	-2.48016	4.65455e-23
IGLV7-46	-4.59346	4.82418e-23
PHGR1	-2.85361	5.19742e-23
LTBP4	-2.10231	5.20007e-23
GGT8P	-1.85052	5.3066e-23
SLC41A2	-2.21646	5.34472e-23
PARM1	-2.23136	5.34812e-23
AC005342.2	-1.05091	5.4114e-23
AC002546.1	-1.71966	5.47245e-23
SYT5	-2.7262	5.56111e-23
ATL1	-1.84095	5.59542e-23
CPEB3	-1.96043	5.68361e-23
AC022915.2	-1.19371	6.09017e-23
SLC1A1	-2.54214	6.15292e-23
AC005081.1	-2.16197	6.16615e-23
SEC1P	-2.19236	6.20529e-23
AC012470.1	-1.02347	6.25227e-23
LINC01989	-1.45512	6.28047e-23
ZNF667-AS1	-2.18566	6.28296e-23
RN7SL526P	-1.20442	6.29033e-23
NCF1B	-2.64469	6.68076e-23
NKX2-2	-2.54572	6.9948e-23
F2RL1	-1.78716	7.3712e-23
AC012301.2	-1.06448	7.37309e-23
IGKV2-24	-4.34185	7.58364e-23
MAB21L2	-3.25347	7.68898e-23
IGKV2OR22-3	-2.71525	7.7079e-23
HHIP	-3.23462	7.75857e-23
NXPE4	-5.08426	7.98448e-23
KCNK10	-2.96181	8.12449e-23
PPARGC1B	-1.91131	8.12449e-23
LMO2	-1.92896	8.12449e-23
AC011306.1	-1.59088	8.15515e-23
PDE3A	-3.09314	8.18177e-23
FOXI2	-1.98603	8.18177e-23
IL2	-1.47771	8.46385e-23
ARMCX1	-2.44356	8.63868e-23
LSP1	-2.23063	8.67125e-23
IGHV5-78	-2.59182	8.67125e-23
EPB41L4B	-1.92836	8.9034e-23
CHST5	-3.90093	9.08825e-23
ZNF492	-2.64942	9.14056e-23
UCN3	-3.86355	9.16328e-23
NGFR	-3.24191	9.35897e-23
IGKV2OR22-4	-3.31035	9.52428e-23
KRT223P	-1.01092	9.65804e-23
FLJ31104	-1.90643	9.82465e-23
AC002511.1	-2.52113	1.00166e-22
AL365475.1	-2.58548	1.06016e-22
TNS1	-2.92878	1.08028e-22
CD101	-1.88736	1.09762e-22
AC244100.2	-2.24133	1.09762e-22
NPY1R	-3.74963	1.09762e-22
CHRNA3	-3.19598	1.10488e-22
SOCS2	-1.82616	1.10779e-22
TRIM55	-1.80983	1.10973e-22
CCNJL	-2.44114	1.12662e-22
AL022724.3	-3.26029	1.13974e-22
NCAM1-AS1	-2.11561	1.14143e-22
PAPPA2	-3.30217	1.14606e-22
PRELP	-3.8173	1.19554e-22
PIK3CG	-2.5136	1.20298e-22
TLR10	-3.00297	1.20563e-22
SPEG	-3.41398	1.2233e-22
IGHV3-19	-3.14325	1.2279e-22
STPG1	-1.68962	1.23673e-22
AL031121.2	-1.05575	1.28907e-22
IGHV3-13	-4.28878	1.29256e-22
AC010247.2	-2.19221	1.33427e-22
EBI3	-2.20415	1.38644e-22
ARHGEF25	-2.41176	1.40081e-22
AC007920.2	-2.4176	1.44525e-22
PPP2R2B	-2.73158	1.48372e-22
ABCD2	-2.81291	1.59225e-22
FENDRR	-2.63687	1.59302e-22
AC090164.4	-1.64126	1.60855e-22
POLD4	-1.45969	1.62582e-22
MAF	-2.25268	1.62827e-22
CD22	-3.22857	1.64399e-22
OCEL1	-1.75113	1.67541e-22
IGLV10-54	-4.80836	1.71204e-22
NCF1C	-2.49664	1.74648e-22
LRRC55	-2.65079	1.75994e-22
LINC02447	-2.05937	1.75994e-22
TMEM72-AS1	-2.15863	1.75994e-22
CDHR2	-3.2127	1.80102e-22
TENT5B	-2.67038	1.83807e-22
CAPN2	-1.74232	1.8425e-22
IGLV2-5	-3.39101	1.84683e-22
HADHB	-1.5149	1.87923e-22
IGHV3-36	-1.53632	1.93802e-22
MEI1	-2.19211	1.98753e-22
IGHV1OR15-3	-1.21356	2.09636e-22
PDGFD	-2.42444	2.15718e-22
CIDEC	-3.25007	2.15718e-22
FCGBP	-4.66852	2.16789e-22
MAPK3	-1.67908	2.16926e-22
MIR7-3HG	-1.9153	2.17101e-22
AC021678.2	-0.975067	2.28279e-22
IGLC6	-2.86972	2.30963e-22
ERVH-1	-2.99443	2.31466e-22
AC087612.1	-2.01138	2.34197e-22
C16orf54	-2.66195	2.34197e-22
SPECC1L	-1.55618	2.34855e-22
CLCA2	-3.5072	2.37212e-22
STK32B	-2.29998	2.40936e-22
RASGRP4	-2.28791	2.48872e-22
CCL19	-3.75074	2.60991e-22
CLIP3	-2.19169	2.67094e-22
TNFRSF1A	-1.38952	2.98068e-22
RIMKLA	-2.05606	3.0549e-22
VWA5A	-2.21066	3.06293e-22
OMD	-4.12451	3.0634e-22
LINC02289	-2.02632	3.09146e-22
HIPK4	-1.7915	3.14514e-22
PDE8A	-1.69579	3.20583e-22
IGHV1OR21-1	-2.73261	3.21105e-22
FABP1	-4.6874	3.21105e-22
GOLM1	-1.89481	3.23732e-22
TMEM59	-1.58371	3.38918e-22
DLGAP2	-2.15581	3.5148e-22
AMER3	-2.9737	3.54267e-22
PID1	-2.72826	3.64891e-22
HDAC9	-2.74538	3.68513e-22
GRIK1	-2.49117	3.92539e-22
IGF1	-3.03501	3.99094e-22
CALM1	-1.37043	4.03405e-22
ZNF727	-3.27521	4.06149e-22
PLA2G2C	-2.62099	4.10763e-22
AC093627.7	-2.01462	4.27816e-22
AKR1C2	-2.78533	4.3127e-22
FER1L6	-4.42376	4.37077e-22
LINC02381	-2.2488	4.44001e-22
CLCA1	-6.73342	4.48835e-22
COX7A1	-1.93878	4.51145e-22
IGLV2-18	-4.42167	4.54631e-22
LINC02881	-0.85552	4.60536e-22
DNAJC19P3	-0.750804	4.63443e-22
VWA3B	-2.41619	4.75442e-22
PRR33	-2.46923	4.87983e-22
CLEC17A	-2.83255	5.02215e-22
PRR5L	-1.74414	5.0363e-22
AC103563.4	-1.12671	5.08015e-22
IMPA2	-1.50973	5.11134e-22
SYNE3	-2.2364	5.33121e-22
IGLL1	-2.07225	5.34618e-22
RTL5	-2.38138	5.36266e-22
AL158198.2	-1.33899	5.38398e-22
TMEM155	-2.15388	5.41748e-22
IL1RAPL1	-1.91191	5.62368e-22
AC134879.2	-3.15705	5.83252e-22
IGKV1-27	-4.2209	6.0576e-22
AC009831.3	-1.41218	6.25321e-22
TRGV2	-1.877	6.30083e-22
SI	-4.87326	6.3042e-22
MEP1A	-3.6298	6.33428e-22
CMBL	-2.57931	6.41e-22
ABHD6	-1.52555	6.7863e-22
VPS35L	-2.14359	7.38288e-22
CRIM1-DT	-1.86267	7.38288e-22
CPNE8-AS1	-1.99722	7.47969e-22
AC002511.2	-2.40844	7.71607e-22
LEAP2	-1.83133	7.74596e-22
IGKV3D-20	-4.33649	7.77186e-22
IDH3A	-1.40772	7.8744e-22
AC079834.1	-2.13875	7.94632e-22
PDE5A	-2.39481	7.99507e-22
RNASEL	-1.88416	8.0036e-22
LCN6	-1.22913	8.06499e-22
CALB2	-3.90653	8.07555e-22
IGSF3	-1.83471	8.14608e-22
CLCN2	-2.04339	8.26349e-22
MZB1	-3.29748	8.61948e-22
MARCHF2	-1.4193	8.62502e-22
AC113143.2	-2.13174	8.66851e-22
NEFH	-2.46948	8.67204e-22
AP000812.2	-2.09278	8.82392e-22
AC083900.1	-2.35687	8.9207e-22
FAM47DP	-1.117	9.00286e-22
LINC02441	-3.67762	9.03763e-22
LARGE1	-1.81836	9.03763e-22
AL022724.1	-0.63664	9.24501e-22
BHMT2	-2.75631	9.45928e-22
IGHV3-38	-3.08651	9.54356e-22
GPC5	-2.55769	9.65175e-22
PLS1	-1.93431	9.71963e-22
IGHV3-54	-1.30115	9.99773e-22
FAM162A	-1.65374	1.00404e-21
NPY5R	-2.51013	1.03266e-21
DIRC3	-2.38573	1.03934e-21
CLMN	-1.87228	1.03934e-21
FAM30A	-3.55301	1.03954e-21
RAB39B	-2.51888	1.04295e-21
SLC46A3	-2.0341	1.04499e-21
SLC66A2	-1.66111	1.06127e-21
LIMA1	-2.04583	1.07937e-21
AKR1B10P1	-2.35398	1.07937e-21
RTN1	-2.5529	1.11683e-21
MAOB	-3.30078	1.12527e-21
RCAN1	-1.73358	1.13859e-21
SUCLG2	-1.90503	1.13864e-21
IGHV2OR16-5	-1.41285	1.171e-21
UTS2B	-2.35833	1.19027e-21
FBLN1	-2.72688	1.20749e-21
PJA2	-1.90848	1.2158e-21
LTC4S	-1.73129	1.22819e-21
MINDY1	-1.61664	1.22967e-21
C1QL1	-2.19564	1.26701e-21
IGHV6-1	-4.20093	1.27274e-21
RAB44	-2.2233	1.27394e-21
AC245517.5	-1.68837	1.27902e-21
MST1L	-2.75207	1.30976e-21
MAP6	-2.58786	1.36917e-21
KIRREL3	-2.66332	1.38547e-21
SGCE	-2.28177	1.40458e-21
SERTM1	-1.84726	1.40475e-21
AL445438.1	-0.659984	1.40561e-21
AMHR2	-1.65601	1.43509e-21
MATN2	-2.67127	1.44052e-21
SLC20A1	-1.74026	1.45866e-21
IGHV3-62	-3.26124	1.47483e-21
P3H2	-2.59189	1.51545e-21
DDX25	-1.8641	1.52644e-21
IGLV2-34	-2.92829	1.61568e-21
AC016355.1	-1.89944	1.61752e-21
MORC1	-1.32989	1.62521e-21
ACAA1	-1.47953	1.63749e-21
XCL2	-2.40902	1.70564e-21
LINC00996	-2.42817	1.71219e-21
SMIM2	-1.67982	1.72129e-21
ANKRD53	-2.03315	1.74565e-21
MIDEAS	-1.64691	1.74832e-21
APLP1	-2.29002	1.7494e-21
IGLV5-37	-3.80132	1.79424e-21
COLEC12	-2.96693	1.80561e-21
PLIN1	-3.24968	1.85619e-21
CPB1	-2.83265	1.86307e-21
TMEM127	-1.45138	1.87148e-21
GPRIN2	-2.22947	1.87385e-21
PAK3	-2.75217	1.89175e-21
SLC6A2	-2.21594	1.93943e-21
TMIGD2	-2.25486	1.96502e-21
INAFM2	-1.76269	2.01627e-21
SCARA3	-2.38489	2.02828e-21
MESP2	-2.3302	2.05984e-21
TRGC2	-2.71992	2.12205e-21
SCAMP2	-1.60736	2.12787e-21
ZDHHC15	-2.64112	2.17067e-21
TMEM54	-1.83086	2.23212e-21
MEF2C	-2.29095	2.23866e-21
SIDT2	-1.56311	2.25357e-21
CDK15	-2.50757	2.25389e-21
RXRA	-1.6081	2.28373e-21
[truncated: 11,563 more rows]
