# Supplementary material for: Identification of necroptosis & mitophagy-related key genes and their prognostic value in colorectal cancer
Source: Discov Oncol. 2025 Apr 4;16:461. doi: 10.1007/s12672-025-02221-y (PMC11971082; doi:10.1007/s12672-025-02221-y)
Supplement: Supplementary file 5 — Additional file 5. [file 12672_2025_2221_MOESM5_ESM.xlsx]

## Sheet: Sheet1
N&MRGs
TUBB4A
PINK1
UGDH
UCHL1
BCL2
SNCA
PRKAA2
PRKN
OPTN
TUBB6
HSPA1A
VDAC2
PTEN
VIM
UBE2D3
NLRP3
CLINT1
SLC25A5
MAPK1
SIRT3
AMBRA1
BECN1
BIRC2
MIF
ZC3HAV1
MYH9
UBC
NFE2L2
ACTB
RCN1
ATG5
TRAF6
UBE2L3
MTOR
PRKAA1
FASN
TAB1
FLOT2
PRPF8
CHUK
MAPK14
BNIP3L
UVRAG
HSPD1
MAPK8
PLEC
SRSF4
HIF1A
TUBB4B
TSC2
MAP1LC3A
HSP90AB1
SRC
