# Supplementary material for: Identification of necroptosis & mitophagy-related key genes and their prognostic value in colorectal cancer
Source: Discov Oncol. 2025 Apr 4;16:461. doi: 10.1007/s12672-025-02221-y (PMC11971082; doi:10.1007/s12672-025-02221-y)
Supplement: Supplementary file 6 — Additional file 6. [file 12672_2025_2221_MOESM6_ESM.xlsx]

## Sheet: Collated data
Characteristics	Total(N)	HR(95% CI) Univariate analysis	P value Univariate analysis	HR(95% CI) Multivariate analysis	P value Multivariate analysis
UCHL1	477	1.238 (1.029 - 1.488)	0.023	1.141 (0.938 - 1.386)	0.186
HSPA1A	477	1.225 (1.058 - 1.417)	0.007	1.170 (1.000 - 1.369)	0.050
MAPK8	477	0.579 (0.348 - 0.962)	0.035	0.714 (0.414 - 1.233)	0.227
PLEC	477	1.379 (1.083 - 1.757)	0.009	1.240 (0.954 - 1.612)	0.108

## Sheet: original data
Characteristics	Total(N)	HR Univariate analysis	CI Low Univariate analysis	CI High Univariate analysis	P value Univariate analysis	HR Multivariate analysis	CI Low Multivariate analysis	CI High Multivariate analysis	P value Multivariate analysis
UCHL1	477	1.23759	1.02944	1.48782	0.0232842	1.14054730889361	0.938405102570063	1.38623304611383	0.186418688512754
HSPA1A	477	1.22466	1.05811	1.41743	0.00658088	1.16992550970541	1.00008420664354	1.36861045216696	0.0498771414319088
MAPK8	477	0.579032	0.348478	0.962122	0.0349439	0.714209970342263	0.413633853316307	1.23320631917964	0.227134065598591
PLEC	477	1.37941	1.08304	1.75688	0.00915092	1.23975943870836	0.953682368748464	1.61165133825794	0.108350077588321
